# Supplementary material for: Genome-wide identification and functional analysis of cupin_1 domain-containing members involved in the responses to Sclerotinia sclerotiorum and abiotic stress in Brassica napus
Source: Front Plant Sci. 2022 Aug 1;13:983786. doi: 10.3389/fpls.2022.983786 (PMC9377217; doi:10.3389/fpls.2022.983786)
Supplement: Supplementary file 4 [file Table_1.XLSX]

## Sheet: Sheet1
Supplementary Table 1. A summary of detailed characteristics of BnCDP genes in B. napus.
Gene ID	Subfamily	Chromosome	Start	End	Protein length (aa)	MW (Da)	PI	Instability index	Gravy	Exon number	Subcellular Location	Duplication Type
BnaA01g22650D	Ⅰ	A01	14957790	14959023	190	20348.5	8.38	21.55	0.046	4	Extracellular	Dispersed
BnaA02g31460D	Ⅰ	A02	22710155	22710983	223	24137.8	5.9	24.91	0.281	2	Extracellular	WGD or segmental
BnaA02g31720D	Ⅰ	A02	22847457	22848296	218	23238	9.28	34.65	0.153	2	Chloroplast	WGD or segmental
BnaA03g28500D	Ⅰ	A03	13913773	13915114	194	21135.3	9.77	26.63	0.136	2	Extracellular	Dispersed
BnaA03g29240D	Ⅰ	A03	14224592	14225789	218	23164.7	8.51	30.22	0.028	2	Extracellular	WGD or segmental
BnaA04g09020D	Ⅰ	A04	8082855	8083745	222	24030.6	6.04	28.31	0.077	2	Extracellular	WGD or segmental
BnaA04g11540D	Ⅰ	A04	9996435	9997264	223	24137.8	5.65	25.59	0.283	2	Extracellular	WGD or segmental
BnaA06g05460D	Ⅰ	A06	3097332	3098421	223	23302.8	8.93	24.43	0.233	2	Extracellular	WGD or segmental
BnaA06g39490D	Ⅰ	A06_random	1578547	1579965	218	23173.9	9.42	32.01	0.226	2	Plasma membrane	WGD or segmental
BnaA07g14610D	Ⅰ	A07	12845764	12846516	220	23633.3	8.88	23.26	0.309	2	Extracellular	WGD or segmental
BnaA07g37570D	Ⅰ	A07_random	1194548	1195568	219	23729.3	6.82	26.41	0.104	2	Extracellular	Dispersed
BnaA08g26300D	Ⅰ	A08	17842017	17843062	219	23157.6	9.03	27.03	0.192	2	Extracellular	WGD or segmental
BnaA08g30120D	Ⅰ	A08_random	1289256	1289997	220	23282.6	6.81	24.87	0.253	2	Extracellular	WGD or segmental
BnaA09g04150D	Ⅰ	A09	2070699	2071427	217	23053.7	9.17	28.83	0.204	2	Chloroplast	WGD or segmental
BnaA09g39580D	Ⅰ	A09	28064638	28065509	220	23521.1	8.71	21.87	0.108	2	Plasma membrane	WGD or segmental
BnaA09g48170D	Ⅰ	A09	32319599	32320258	190	20272.3	6.26	28.61	0.108	2	Extracellular	WGD or segmental
BnaA09g48420D	Ⅰ	A09	32439486	32440282	216	22792.1	7.8	29.12	0.151	2	Extracellular	WGD or segmental
BnaA10g00990D	Ⅰ	A10	525814	527164	218	23250.8	7.69	25.74	0.113	2	Mitochondrial	WGD or segmental
BnaAnng02980D	Ⅰ	Ann_random	2429925	2430817	218	23192.6	6.5	24.73	0.047	2	Extracellular	WGD or segmental
BnaAnng02990D	Ⅰ	Ann_random	2432408	2433661	229	24741.5	6.4	24.98	0.292	2	Extracellular	Tandem
BnaC02g40350D	Ⅰ	C02	43294425	43295245	194	20925.5	9.71	35.13	0.17	3	Plasma membrane	WGD or segmental
BnaC03g34440D	Ⅰ	C03	20885440	20886633	218	23199.7	7.01	30.5	0.074	2	Extracellular	WGD or segmental
BnaC03g48220D	Ⅰ	C03	33201052	33201770	191	20384.5	6.49	32.14	0.148	2	Extracellular	WGD or segmental
BnaC04g31260D	Ⅰ	C04	33171504	33172443	222	24000.5	6.04	27.95	0.066	2	Extracellular	WGD or segmental
BnaC04g34260D	Ⅰ	C04	35796026	35796855	223	24079.8	5.9	25.59	0.307	2	Extracellular	WGD or segmental
BnaC04g34340D	Ⅰ	C04	35945167	35947475	275	29682.6	8.43	20.12	0.291	4	Extracellular	Proximal
BnaC05g01100D	Ⅰ	C05	588962	590167	218	23221.7	7.7	28.27	0.125	2	Mitochondrial	WGD or segmental
BnaC05g45900D	Ⅰ	C05	41622475	41623403	218	23150.6	7.01	24.76	-0.041	2	Extracellular	WGD or segmental
BnaC06g13030D	Ⅰ	C06	15834032	15835048	219	23701.3	7.73	24.35	0.095	2	Extracellular	Dispersed
BnaC07g28720D	Ⅰ	C07	33769641	33771006	218	23175.8	9.37	26.84	0.208	2	Plasma membrane	WGD or segmental
BnaC08g09710D	Ⅰ	C08	14574550	14575962	220	23269.5	6.25	24.57	0.248	2	Extracellular	WGD or segmental
BnaC08g09720D	Ⅰ	C08	14582958	14583699	220	23268.6	6.81	25.26	0.251	2	Extracellular	Tandem
BnaC08g13660D	Ⅰ	C08	18792513	18793508	220	23306.8	8.88	27.83	0.22	2	Extracellular	WGD or segmental
BnaC08g31950D	Ⅰ	C08	31197451	31198430	220	23445	9.02	30.05	0.041	2	Mitochondrial	WGD or segmental
BnaC08g42670D	Ⅰ	C08	36752307	36753108	216	22737	7.8	30.63	0.135	2	Extracellular	WGD or segmental
BnaC08g47570D	Ⅰ	C08_random	2488484	2489217	191	20407.4	6.81	31.45	0.241	3	Extracellular	Dispersed
BnaC09g03550D	Ⅰ	C09	2044063	2044893	217	23033.7	9.17	28.12	0.212	2	Chloroplast	WGD or segmental
BnaC09g16800D	Ⅰ	C09	13599311	13600070	197	21081.2	6.89	31.66	0.217	3	Extracellular	Dispersed
BnaCnng19890D	Ⅰ	Cnn_random	18586080	18587226	221	23244.8	9.17	26.25	0.206	2	Extracellular	WGD or segmental
BnaCnng52940D	Ⅰ	Cnn_random	52591740	52592500	219	23235.8	5.83	20.68	0.348	2	Extracellular	Dispersed
BnaA01g31980D	Ⅱ	A01	21638869	21639678	226	24595.3	6.7	26.38	-0.026	1	Extracellular	WGD or segmental
BnaA06g13160D	Ⅱ	A06	6892485	6893129	214	22421.7	6.81	33.4	0.328	1	Extracellular	WGD or segmental
BnaA07g22030D	Ⅱ	A07	16920203	16920862	219	23461.1	5.75	25.19	0.186	1	Plasma membrane	WGD or segmental
BnaA09g44390D	Ⅱ	A09	30488168	30489459	214	22542.9	7.77	29.39	0.3	1	Plasma membrane	WGD or segmental
BnaC01g38860D	Ⅱ	C01	37739387	37740067	226	24627.3	6.7	28.22	-0.025	1	Extracellular	WGD or segmental
BnaC05g14660D	Ⅱ	C05	8655303	8655947	214	22432.7	6.81	29.06	0.318	1	Extracellular	WGD or segmental
BnaC06g22760D	Ⅱ	C06	24718489	24719178	229	24712.6	7.74	19.59	0.25	1	Plasma membrane	WGD or segmental
BnaC08g36940D	Ⅱ	C08	33941939	33942583	214	22521.9	7.77	29.84	0.301	1	Plasma membrane	WGD or segmental
BnaA02g03840D	Ⅲ	A02	1765730	1767556	211	21901.2	6.04	34.68	0.366	1	Chloroplast	Dispersed
BnaA02g04960D	Ⅲ	A02	2196895	2197530	211	21895.2	6.04	38.62	0.328	1	Chloroplast	WGD or segmental
BnaA02g04970D	Ⅲ	A02	2199498	2200157	219	22598	5.76	33.85	0.402	1	Chloroplast	Tandem
BnaA02g04990D	Ⅲ	A02	2204887	2205715	212	22087.5	7.81	38.16	0.411	1	Plasma membrane	Proximal
BnaA03g40540D	Ⅲ	A03	20251675	20252289	204	22424.4	4.77	36.57	0.091	1	Extracellular	WGD or segmental
BnaA03g56080D	Ⅲ	A03_random	536018	536653	211	21853.2	6.4	33.38	0.383	1	Chloroplast	WGD or segmental
BnaA06g02110D	Ⅲ	A06	1238289	1238924	211	21901.2	6.04	34.68	0.366	1	Chloroplast	Dispersed
BnaA07g04700D	Ⅲ	A07	5085097	5085925	212	22087.5	7.81	38.16	0.411	1	Plasma membrane	Dispersed
BnaA07g23000D	Ⅲ	A07	17398503	17399429	207	21606.2	9.23	26.48	0.51	1	Plasma membrane	WGD or segmental
BnaA07g30320D	Ⅲ	A07	21506308	21507564	217	22825.6	9.74	27.84	0.457	2	Plasma membrane	WGD or segmental
BnaA10g14870D	Ⅲ	A10	11725287	11726114	211	21901.2	6.04	34.68	0.366	1	Chloroplast	WGD or segmental
BnaC03g10190D	Ⅲ	C03	4910660	4911509	211	21915.2	6.89	33.5	0.318	1	Chloroplast	WGD or segmental
BnaC06g24160D	Ⅲ	C06	25958708	25959641	207	21622.2	9.23	23.01	0.545	1	Plasma membrane	WGD or segmental
BnaC06g33770D	Ⅲ	C06	33545283	33546104	217	22944.8	9.55	24.92	0.486	2	Plasma membrane	WGD or segmental
BnaC07g31490D	Ⅲ	C07	35555962	35556576	204	22366.4	4.84	37.82	0.088	1	Extracellular	WGD or segmental
BnaC09g37240D	Ⅲ	C09	40592174	40592994	211	21901.2	6.04	34.68	0.366	1	Chloroplast	WGD or segmental
BnaA01g24560D	Ⅳ	A01	16955536	16957685	486	54678.7	6.56	47.48	-0.371	6	Cytoplasmic	WGD or segmental
BnaA06g25170D	Ⅳ	A06	17423193	17425772	607	71959.8	5.56	87.09	-1.123	7	Nuclear	WGD or segmental
BnaA07g13950D	Ⅳ	A07	12314642	12316825	466	52119.4	6	42.76	-0.268	5	Plasma membrane	WGD or segmental
BnaA08g15380D	Ⅳ	A08	12800626	12803648	554	61958.7	5.52	52.59	-0.49	5	Nuclear	WGD or segmental
BnaC03g48460D	Ⅳ	C03	33359947	33362460	652	78196.8	5.7	91.14	-1.3	5	Nuclear	WGD or segmental
BnaC03g61870D	Ⅳ	C03	51053136	51056040	577	64772.9	5.36	57.73	-0.558	4	Nuclear	WGD or segmental
BnaC04g15710D	Ⅳ	C04	13660245	13662496	472	52429.7	5.78	46.3	-0.255	5	Plasma membrane	WGD or segmental
BnaC07g46180D	Ⅳ	C07	43931664	43933542	495	55430.5	5.3	51.25	-0.25	4	Plasma membrane	WGD or segmental
BnaCnng28630D	Ⅳ	Cnn_random	27142994	27145101	484	54649.6	6.68	50.11	-0.381	6	Extracellular	WGD or segmental
BnaA01g08350D	Ⅴ	A01	4008963	4011161	489	54339.4	7.64	48.51	-0.455	5	Nuclear	WGD or segmental
BnaA02g22500D	Ⅴ	A02	15040431	15042852	462	50976.4	8.23	43.79	-0.365	5	Extracellular	WGD or segmental
BnaA06g36310D	Ⅴ	A06	23813090	23815299	462	51187.6	7.71	44.74	-0.396	5	ER	WGD or segmental
BnaA08g13680D	Ⅴ	A08	11827517	11829927	493	54786	7.68	45.91	-0.449	4	ER	WGD or segmental
BnaA09g50780D	Ⅴ	A09	33528171	33531297	496	54789	6.65	44.97	-0.324	5	Extracellular	WGD or segmental
BnaA10g02240D	Ⅴ	A10	1167754	1170793	470	52234.2	7.66	50.45	-0.359	6	ER	WGD or segmental
BnaC01g09900D	Ⅴ	C01	5867929	5870050	475	52789.8	7.64	46.45	-0.391	5	Nuclear	WGD or segmental
BnaC05g02160D	Ⅴ	C05	1035352	1037933	457	50704.4	7.67	47.35	-0.353	5	ER	WGD or segmental
BnaC07g48660D	Ⅴ	C07_random	1310056	1312662	456	50491.8	7.15	46.12	-0.361	5	ER	Dispersed
BnaC08g43570D	Ⅴ	C08	37216211	37218152	446	49151.5	5.91	42.97	-0.235	4	Extracellular	WGD or segmental
BnaC08g43590D	Ⅴ	C08	37222098	37223773	175	19592.8	5.44	48.26	-0.643	5	Nuclear	Proximal
BnaA06g04210D	Ⅵ	A06	2555796	2557384	356	38643.2	5.4	33.63	-0.006	3	Cytoplasmic	WGD or segmental
BnaA06g29170D	Ⅵ	A06	19916209	19917792	356	38616.2	5.3	34.29	0.003	3	Cytoplasmic	Dispersed
BnaA07g14060D	Ⅵ	A07	12488466	12489960	356	38420.1	6.03	31.35	-0.006	3	Cytoplasmic	WGD or segmental
BnaA08g29100D	Ⅵ	A08	18951400	18953408	328	35546.8	5.34	35.59	0.044	4	Cytoplasmic	WGD or segmental
BnaAnng37930D	Ⅵ	Ann_random	42961019	42962525	356	38336	6.03	29.53	0.02	3	Cytoplasmic	Dispersed
BnaC04g54760D	Ⅵ	C04_random	2057415	2058932	356	38352.9	5.85	30.74	-0.004	3	Cytoplasmic	Dispersed
BnaC05g05380D	Ⅵ	C05	2620103	2621780	334	36292.7	5.48	36.51	0.025	4	Cytoplasmic	WGD or segmental
BnaC08g16160D	Ⅵ	C08	20324156	20326271	331	34928.7	4.81	35.05	0.237	3	Extracellular	Dispersed
BnaC08g18970D	Ⅵ	C08	21927999	21929815	374	39803.4	5.98	36.67	0.101	3	Plasma membrane	Dispersed
BnaCnng37680D	Ⅵ	Cnn_random	36185415	36187412	328	35488.7	5.16	37.96	0.02	4	Cytoplasmic	WGD or segmental
BnaCnng38930D	Ⅵ	Cnn_random	37535140	37535967	180	19446.4	5.34	37.21	0.134	2	Cytoplasmic	Dispersed
BnaCnng71440D	Ⅵ	Cnn_random	71676711	71678192	356	38467.1	6.25	30.25	0.028	3	Cytoplasmic	Dispersed
