# Supplementary material for: Genome-wide identification and functional analysis of cupin_1 domain-containing members involved in the responses to Sclerotinia sclerotiorum and abiotic stress in Brassica napus
Source: Front Plant Sci. 2022 Aug 1;13:983786. doi: 10.3389/fpls.2022.983786 (PMC9377217; doi:10.3389/fpls.2022.983786)
Supplement: Supplementary file 5 [file Table_2.XLSX]

## Sheet: Sheet1
Supplementary Table 2. Curpin_1 domain protein gene family in B. napus and A. thaliana.
Seq ID	subfamily	NO. of Cupin_1 domain	Gene name
AT1G02335	Ⅰ	1	AtGLP1-1
AT1G09560	Ⅰ	1	AtGLP1-2
AT1G10460	Ⅰ	1	AtGLP1-3
AT3G04150	Ⅰ	1	AtGLP3-1
AT3G04170	Ⅰ	1	AtGLP3-2
AT3G04180	Ⅰ	1	AtGLP3-3
AT3G04190	Ⅰ	1	AtGLP3-4
AT3G04200	Ⅰ	1	AtGLP3-5
AT3G05930	Ⅰ	1	AtGLP3-6
AT3G05950	Ⅰ	1	AtGLP3-7
AT3G62020	Ⅰ	1	AtGLP3-9
AT4G14630	Ⅰ	1	AtGLP4-1
AT5G39130	Ⅰ	1	AtGLP5-10
AT5G39150	Ⅰ	1	AtGLP5-11
AT5G39160	Ⅰ	1	AtGLP5-12
AT5G39180	Ⅰ	1	AtGLP5-13
AT5G39190	Ⅰ	1	AtGLP5-14
AT5G26700	Ⅰ	1	AtGLP5-2
AT5G38910	Ⅰ	1	AtGLP5-3
AT5G38930	Ⅰ	1	AtGLP5-4
AT5G38940	Ⅰ	1	AtGLP5-5
AT5G38960	Ⅰ	1	AtGLP5-6
AT5G39100	Ⅰ	1	AtGLP5-7
AT5G39110	Ⅰ	1	AtGLP5-8
AT5G39120	Ⅰ	1	AtGLP5-9
BnaA01g22650D	Ⅰ	1
BnaA02g31460D	Ⅰ	1
BnaA02g31720D	Ⅰ	1
BnaA03g28500D	Ⅰ	1
BnaA03g29240D	Ⅰ	1
BnaA04g09020D	Ⅰ	1
BnaA04g11540D	Ⅰ	1
BnaA06g05460D	Ⅰ	1
BnaA06g39490D	Ⅰ	1
BnaA07g14610D	Ⅰ	1
BnaA07g37570D	Ⅰ	1
BnaA08g26300D	Ⅰ	1
BnaA08g30120D	Ⅰ	1
BnaA09g04150D	Ⅰ	1
BnaA09g39580D	Ⅰ	1
BnaA09g48170D	Ⅰ	1
BnaA09g48420D	Ⅰ	1
BnaA10g00990D	Ⅰ	1
BnaAnng02980D	Ⅰ	1
BnaAnng02990D	Ⅰ	1
BnaC02g40350D	Ⅰ	1
BnaC03g34440D	Ⅰ	1
BnaC03g48220D	Ⅰ	1
BnaC04g31260D	Ⅰ	1
BnaC04g34260D	Ⅰ	1
BnaC04g34340D	Ⅰ	1
BnaC05g01100D	Ⅰ	1
BnaC05g45900D	Ⅰ	1
BnaC06g13030D	Ⅰ	1
BnaC07g28720D	Ⅰ	1
BnaC08g09710D	Ⅰ	1
BnaC08g09720D	Ⅰ	1
BnaC08g13660D	Ⅰ	1
BnaC08g31950D	Ⅰ	1
BnaC08g42670D	Ⅰ	1
BnaC08g47570D	Ⅰ	1
BnaC09g03550D	Ⅰ	1
BnaC09g16800D	Ⅰ	1
BnaCnng19890D	Ⅰ	1
BnaCnng52940D	Ⅰ	1
AT1G18970	Ⅱ	1	AtGLP1-4
AT1G18980	Ⅱ	1	AtGLP1-5
AT1G74820	Ⅱ	1	AtGLP1-7
AT3G10080	Ⅱ	1	AtGLP3-8
BnaA01g31980D	Ⅱ	1
BnaA06g13160D	Ⅱ	1
BnaA07g22030D	Ⅱ	1
BnaA09g44390D	Ⅱ	1
BnaC01g38860D	Ⅱ	1
BnaC05g14660D	Ⅱ	1
BnaC06g22760D	Ⅱ	1
BnaC08g36940D	Ⅱ	1
AT1G72610	Ⅲ	1	AtGLP1-6
AT5G20630	Ⅲ	1	AtGLP5-1
AT5G61750	Ⅲ	1	AtGLP5-15
BnaA02g03840D	Ⅲ	1
BnaA02g04960D	Ⅲ	1
BnaA02g04970D	Ⅲ	1
BnaA02g04990D	Ⅲ	1
BnaA03g40540D	Ⅲ	1
BnaA03g56080D	Ⅲ	1
BnaA06g02110D	Ⅲ	1
BnaA07g04700D	Ⅲ	1
BnaA07g23000D	Ⅲ	1
BnaA07g30320D	Ⅲ	1
BnaA10g14870D	Ⅲ	1
BnaC03g10190D	Ⅲ	1
BnaC06g24160D	Ⅲ	1
BnaC06g33770D	Ⅲ	1
BnaC07g31490D	Ⅲ	1
BnaC09g37240D	Ⅲ	1
AT2G18540	Ⅳ	2
AT2G28490	Ⅳ	2
AT3G22640	Ⅳ	2
AT4G36700	Ⅳ	1
BnaA01g24560D	Ⅳ	2
BnaA06g25170D	Ⅳ	1
BnaA07g13950D	Ⅳ	2
BnaA08g15380D	Ⅳ	1
BnaC03g48460D	Ⅳ	1
BnaC03g61870D	Ⅳ	1
BnaC04g15710D	Ⅳ	2
BnaC07g46180D	Ⅳ	1
BnaCnng28630D	Ⅳ	2
AT1G03880	Ⅴ	2
AT1G03890	Ⅴ	2
AT4G28520	Ⅴ	2
AT5G44120	Ⅴ	1
BnaA01g08350D	Ⅴ	2
BnaA02g22500D	Ⅴ	2
BnaA06g36310D	Ⅴ	2
BnaA08g13680D	Ⅴ	2
BnaA09g50780D	Ⅴ	2
BnaA10g02240D	Ⅴ	2
BnaC01g09900D	Ⅴ	2
BnaC05g02160D	Ⅴ	2
BnaC07g48660D	Ⅴ	2
BnaC08g43570D	Ⅴ	2
BnaC08g43590D	Ⅴ	1
AT1G07750	Ⅵ	2
AT2G28680	Ⅵ	2
BnaA06g04210D	Ⅵ	2
BnaA06g29170D	Ⅵ	2
BnaA07g14060D	Ⅵ	2
BnaA08g29100D	Ⅵ	2
BnaAnng37930D	Ⅵ	2
BnaC04g54760D	Ⅵ	2
BnaC05g05380D	Ⅵ	2
BnaC08g16160D	Ⅵ	2
BnaC08g18970D	Ⅵ	2
BnaCnng37680D	Ⅵ	2
BnaCnng38930D	Ⅵ	1
BnaCnng71440D	Ⅵ	2
