# Supplementary material for: Genome-wide identification and functional analysis of cupin_1 domain-containing members involved in the responses to Sclerotinia sclerotiorum and abiotic stress in Brassica napus
Source: Front Plant Sci. 2022 Aug 1;13:983786. doi: 10.3389/fpls.2022.983786 (PMC9377217; doi:10.3389/fpls.2022.983786)
Supplement: Supplementary file 6 [file Table_3.XLSX]

## Sheet: Sheet1
Supplementary Table 3. Ka/Ks analysis for paralogous gene pairs of BnCDPs in B. napus.
Gene1	Gene2	Ka	Ks	Ka/Ks
BnaA02g03840D	BnaA02g04960D	0.0257122	0.478749	0.0537071
BnaA02g03840D	BnaA02g04970D	0.125938	0.489354	0.257355
BnaA02g04960D	BnaA02g04970D	0.116052	0.326489	0.355456
BnaA02g03840D	BnaA02g04990D	0.130865	0.540673	0.242042
BnaA02g04960D	BnaA02g04990D	0.12216	0.372412	0.328025
BnaA02g04970D	BnaA02g04990D	0.0853476	0.283709	0.300828
BnaA06g02110D	BnaA02g04970D	0.125938	0.489354	0.257355
BnaA10g14870D	BnaA02g04970D	0.125938	0.489354	0.257355
BnaA02g03840D	BnaA03g56080D	0.0311203	0.386304	0.0805592
BnaA02g04960D	BnaA03g56080D	0.0256664	0.482304	0.0532162
BnaA02g04970D	BnaA03g56080D	0.121562	0.3658	0.332318
BnaA02g04990D	BnaA03g56080D	0.125625	0.446576	0.281307
BnaA02g31460D	BnaA04g09020D	0.11491	1.06285	0.108115
BnaA02g31460D	BnaA04g11540D	0.00195886	0.00636271	0.307866
BnaA04g09020D	BnaA04g11540D	0.112621	1.03663	0.108642
BnaA02g03840D	BnaA06g02110D	0	0	NaN
BnaA02g04960D	BnaA06g02110D	0.0257122	0.478749	0.0537071
BnaA02g04990D	BnaA06g02110D	0.130865	0.540673	0.242042
BnaA02g22500D	BnaA06g36310D	0.0433246	0.36157	0.119823
BnaA03g56080D	BnaA06g02110D	0.0311203	0.386304	0.0805592
BnaA06g04210D	BnaA06g29170D	0.00123127	0.00787926	0.156268
BnaA02g31720D	BnaA06g39490D	0.044084	0.323852	0.136124
BnaA02g03840D	BnaA07g04700D	0.130865	0.540673	0.242042
BnaA02g04960D	BnaA07g04700D	0.12216	0.372412	0.328025
BnaA02g04970D	BnaA07g04700D	0.0853476	0.283709	0.300828
BnaA02g04990D	BnaA07g04700D	0	0	NaN
BnaA03g56080D	BnaA07g04700D	0.125625	0.446576	0.281307
BnaA06g02110D	BnaA07g04700D	0.130865	0.540673	0.242042
BnaA06g04210D	BnaA07g14060D	0.0745351	0.974462	0.0764885
BnaA06g29170D	BnaA07g14060D	0.0759321	0.986185	0.0769958
BnaA07g23000D	BnaA07g30320D	0.0690885	0.546797	0.126351
BnaA02g31460D	BnaA07g37570D	0.105884	0.776137	0.136424
BnaA04g09020D	BnaA07g37570D	0.0663645	0.688443	0.0963979
BnaA04g11540D	BnaA07g37570D	0.105884	0.758128	0.139665
BnaA01g08350D	BnaA08g13680D	0.0454211	0.340023	0.133582
BnaA06g05460D	BnaA08g26300D	0.0545695	0.318913	0.171111
BnaA06g04210D	BnaA08g29100D	0.0311609	0.444878	0.0700438
BnaA06g29170D	BnaA08g29100D	0.0325705	0.444021	0.0733534
BnaA07g14060D	BnaA08g29100D	0.0756895	0.876584	0.086346
BnaA02g31720D	BnaA09g04150D	0.0608442	0.348229	0.174724
BnaA06g13160D	BnaA09g44390D	0.0505477	0.374129	0.135108
BnaA06g05460D	BnaA09g48420D	0.0357	0.309902	0.115198
BnaA06g39490D	BnaA09g04150D	0.0597756	0.434755	0.137493
BnaA08g26300D	BnaA09g48420D	0.0579273	0.362033	0.160005
BnaA02g03840D	BnaA10g14870D	0	0	NaN
BnaA02g04960D	BnaA10g14870D	0.0257122	0.478749	0.0537071
BnaA02g04990D	BnaA10g14870D	0.130865	0.540673	0.242042
BnaA03g56080D	BnaA10g14870D	0.0311203	0.386304	0.0805592
BnaA06g02110D	BnaA10g14870D	0	0	NaN
BnaA07g04700D	BnaA10g14870D	0.130865	0.540673	0.242042
BnaA01g22650D	BnaAnng02980D	0.0436663	0.124315	0.351256
BnaA03g29240D	BnaAnng02980D	0.0846117	0.271303	0.311872
BnaA06g04210D	BnaAnng37930D	0.0739179	0.976401	0.0757045
BnaA06g29170D	BnaAnng37930D	0.0753146	0.988121	0.07622
BnaA07g14060D	BnaAnng37930D	0.00809809	0.328931	0.0246194
BnaA08g29100D	BnaAnng37930D	0.0735359	0.826576	0.0889645
BnaA01g08350D	BnaC01g09900D	0.00640834	0.0803766	0.0797289
BnaA01g31980D	BnaC01g38860D	0.00583377	0.0919685	0.0634322
BnaA08g13680D	BnaC01g09900D	0.045327	0.356862	0.127016
BnaA02g31720D	BnaC02g40350D	0.0520648	0.161095	0.323193
BnaA06g39490D	BnaC02g40350D	0.0871692	0.546149	0.159607
BnaA02g03840D	BnaC03g10190D	0.0434039	0.36625	0.118509
BnaA02g04960D	BnaC03g10190D	0.0301224	0.408193	0.0737945
BnaA02g04990D	BnaC03g10190D	0.137348	0.391822	0.350536
BnaA03g29240D	BnaC03g34440D	0.0121954	0.080076	0.152298
BnaA03g56080D	BnaC03g10190D	0.0202679	0.19816	0.102281
BnaA06g02110D	BnaC03g10190D	0.0434039	0.36625	0.118509
BnaA07g04700D	BnaC03g10190D	0.137348	0.391822	0.350536
BnaA08g15380D	BnaC03g61870D	0.0168679	0.131359	0.128411
BnaA09g48170D	BnaC03g48220D	0.0239064	0.135707	0.176161
BnaA10g14870D	BnaC03g10190D	0.0434039	0.36625	0.118509
BnaAnng02980D	BnaC03g34440D	0.0810447	0.287035	0.282351
BnaA02g31460D	BnaC04g31260D	0.116564	0.876539	0.132982
BnaA02g31460D	BnaC04g34260D	0.00392543	0.025726	0.152586
BnaA04g09020D	BnaC04g31260D	0.00391518	0.0469427	0.0834034
BnaA04g11540D	BnaC04g31260D	0.114267	0.856072	0.133479
BnaA04g09020D	BnaC04g34260D	0.111558	1.01916	0.10946
BnaA04g11540D	BnaC04g34260D	0.00196014	0.0192113	0.102031
BnaA07g13950D	BnaC04g15710D	0.0126982	0.110579	0.114834
BnaA07g37570D	BnaC04g31260D	0.0675196	0.645299	0.104633
BnaA07g37570D	BnaC04g34260D	0.104807	0.746516	0.140395
BnaA08g30120D	BnaC04g34340D	0.16452	0.785967	0.209321
BnaA06g04210D	BnaC04g54760D	0.0800065	0.960361	0.0833088
BnaA06g29170D	BnaC04g54760D	0.0814159	0.971882	0.0837714
BnaA07g14060D	BnaC04g54760D	0.00496896	0.0558026	0.0890453
BnaA08g29100D	BnaC04g54760D	0.081649	0.837173	0.0975295
BnaAnng37930D	BnaC04g54760D	0.0131253	0.328931	0.039903
BnaA03g29240D	BnaC05g45900D	0.0799531	0.21435	0.373002
BnaA06g04210D	BnaC05g05380D	0.0118893	0.132361	0.0898249
BnaA06g29170D	BnaC05g05380D	0.0132279	0.132159	0.10009
BnaA06g13160D	BnaC05g14660D	0.0146858	0.114059	0.128756
BnaA07g14060D	BnaC05g05380D	0.0736449	0.900112	0.0818175
BnaA08g29100D	BnaC05g05380D	0.0339608	0.500091	0.0679091
BnaA09g44390D	BnaC05g14660D	0.0472344	0.39956	0.118216
BnaA10g00990D	BnaC05g01100D	0.0101507	0.0660857	0.153599
BnaA10g02240D	BnaC05g02160D	0.0085114	0.0644646	0.132032
BnaAnng37930D	BnaC05g05380D	0.072987	0.959257	0.076087
BnaAnng02980D	BnaC05g45900D	0.0991398	0.270212	0.366896
BnaA02g31460D	BnaC06g13030D	0.105846	0.796119	0.132952
BnaA04g09020D	BnaC06g13030D	0.0663416	0.673456	0.0985091
BnaA04g11540D	BnaC06g13030D	0.105846	0.777609	0.136117
BnaA07g22030D	BnaC06g22760D	0.0404138	0.100766	0.401065
BnaA07g23000D	BnaC06g24160D	0.0176349	0.0644173	0.273761
BnaA07g30320D	BnaC06g24160D	0.0643563	0.585435	0.109929
BnaA07g23000D	BnaC06g33770D	0.0726266	0.533931	0.136023
BnaA07g30320D	BnaC06g33770D	0.037025	0.127271	0.290913
BnaA07g37570D	BnaC06g13030D	0.0120444	0.0818063	0.147231
BnaA02g31720D	BnaC07g28720D	0.0571503	0.31489	0.181493
BnaA03g40540D	BnaC07g31490D	0.0129244	0.0730059	0.177032
BnaA06g39490D	BnaC07g28720D	0.0123375	0.126124	0.0978202
BnaA08g15380D	BnaC07g46180D	0.101735	0.416205	0.244436
BnaA09g04150D	BnaC07g28720D	0.0597543	0.403265	0.148176
BnaA02g22500D	BnaC07g48660D	0.0394311	0.33862	0.116447
BnaA06g36310D	BnaC07g48660D	0.00383602	0.0579843	0.0661561
BnaA06g05460D	BnaC08g13660D	0.0500069	0.280567	0.178235
BnaA06g13160D	BnaC08g36940D	0.0550706	0.414418	0.132887
BnaA06g05460D	BnaC08g42670D	0.0389514	0.353532	0.110178
BnaA08g26300D	BnaC08g13660D	0.0102706	0.116488	0.0881691
BnaA08g26300D	BnaC08g42670D	0.0612585	0.338116	0.181176
BnaA08g30120D	BnaC08g09710D	0.00806459	0.0579688	0.13912
BnaA08g30120D	BnaC08g09720D	0.00200803	0.0316503	0.0634444
BnaA09g48420D	BnaC08g13660D	0.0490667	0.29556	0.166013
BnaA09g39580D	BnaC08g31950D	0.0266376	0.148549	0.179319
BnaA09g44390D	BnaC08g36940D	0.00838876	0.098502	0.0851634
BnaA09g48420D	BnaC08g42670D	0.00621765	0.126264	0.0492432
BnaA09g50780D	BnaC08g43570D	0.0201977	0.052555	0.384315
BnaA08g30120D	BnaC08g47570D	0.00692313	0.0526532	0.131485
BnaA02g31720D	BnaC09g03550D	0.0642103	0.372492	0.172381
BnaA02g03840D	BnaC09g37240D	0	0.138482	0
BnaA02g04960D	BnaC09g37240D	0.0246231	0.383383	0.0642259
BnaA02g04990D	BnaC09g37240D	0.129612	0.404473	0.320447
BnaA03g56080D	BnaC09g37240D	0.0300255	0.310482	0.096706
BnaA06g02110D	BnaC09g37240D	0	0.138482	0
BnaA06g39490D	BnaC09g03550D	0.0631389	0.45067	0.1401
BnaA07g04700D	BnaC09g37240D	0.129612	0.404473	0.320447
BnaA09g04150D	BnaC09g03550D	0.00619412	0.0902375	0.0686424
BnaA10g14870D	BnaC09g37240D	0	0.138482	0
BnaA01g24560D	BnaCnng28630D	0.0178953	0.103382	0.173098
BnaA06g05460D	BnaCnng19890D	0.0101473	0.123455	0.0821945
BnaA06g04210D	BnaCnng37680D	0.0304645	0.411129	0.0740996
BnaA06g29170D	BnaCnng37680D	0.0318725	0.410357	0.0776701
BnaA06g04210D	BnaCnng71440D	0.0793548	0.937274	0.0846655
BnaA06g29170D	BnaCnng71440D	0.080076	0.955347	0.0838188
BnaA07g14060D	BnaCnng37680D	0.0791601	0.832919	0.0950394
BnaA07g14060D	BnaCnng71440D	0.0131199	0.329459	0.0398225
BnaA08g26300D	BnaCnng19890D	0.0566739	0.330046	0.171715
BnaA08g29100D	BnaCnng37680D	0.00942985	0.0990944	0.0951602
BnaA08g29100D	BnaCnng71440D	0.0772295	0.82135	0.0940276
BnaA08g30120D	BnaCnng52940D	0.134371	0.789862	0.17012
BnaA09g48420D	BnaCnng19890D	0.039993	0.390816	0.102332
BnaAnng37930D	BnaCnng37680D	0.0769997	0.874194	0.0880808
BnaAnng37930D	BnaCnng71440D	0.00998351	0.0979651	0.101909
BnaC03g10190D	BnaA02g04970D	0.132375	0.330067	0.401054
BnaC09g37240D	BnaA02g04970D	0.124692	0.371906	0.335279
BnaCnng38930D	BnaA06g04210D	0.043039	0.435841	0.0987495
BnaCnng38930D	BnaA06g29170D	0.0456622	0.434326	0.105133
BnaCnng38930D	BnaA07g14060D	0.0754652	0.697353	0.108217
BnaCnng38930D	BnaA08g29100D	0.0210453	0.291505	0.0721953
BnaCnng38930D	BnaAnng37930D	0.0741768	0.928662	0.0798749
BnaC04g31260D	BnaC04g34260D	0.113202	0.84269	0.134334
BnaC08g09710D	BnaC04g34340D	0.171726	0.823196	0.208609
BnaC08g09720D	BnaC04g34340D	0.164582	0.750571	0.219275
BnaCnng38930D	BnaC04g54760D	0.0781767	0.716887	0.10905
BnaC03g34440D	BnaC05g45900D	0.0797836	0.215939	0.369472
BnaC04g54760D	BnaC05g05380D	0.0794711	0.886495	0.0896464
BnaCnng38930D	BnaC05g05380D	0.0379274	0.420715	0.0901499
BnaC04g31260D	BnaC06g13030D	0.0674962	0.631143	0.106943
BnaC04g34260D	BnaC06g13030D	0.104769	0.76564	0.136839
BnaC06g24160D	BnaC06g33770D	0.0631535	0.572275	0.110355
BnaC02g40350D	BnaC07g28720D	0.102804	0.519437	0.197914
BnaC03g61870D	BnaC07g46180D	0.0935116	0.455323	0.205374
BnaC05g14660D	BnaC08g36940D	0.0517354	0.452354	0.114369
BnaC08g09710D	BnaC08g09720D	0.00604233	0.0512473	0.117905
BnaC08g13660D	BnaC08g42670D	0.0523624	0.318955	0.164169
BnaC08g09710D	BnaC08g47570D	0.00924867	0.0371823	0.248738
BnaC08g09720D	BnaC08g47570D	0.00461008	0.0448452	0.1028
BnaC03g10190D	BnaC09g37240D	0.0422876	0.283709	0.149053
BnaC07g28720D	BnaC09g03550D	0.0620011	0.423924	0.146255
BnaC08g47570D	BnaC09g16800D	0.140917	0.670985	0.210015
BnaC04g34340D	BnaCnng52940D	0.0383987	0.0737082	0.520955
BnaC04g54760D	BnaCnng37680D	0.0851475	0.807891	0.105395
BnaC04g54760D	BnaCnng71440D	0.0181789	0.317648	0.0572298
BnaC05g05380D	BnaCnng37680D	0.0304714	0.487816	0.0624651
BnaC05g05380D	BnaCnng71440D	0.0766054	0.938627	0.0816143
BnaC08g13660D	BnaCnng19890D	0.0520976	0.299797	0.173777
BnaC08g42670D	BnaCnng19890D	0.0432565	0.417937	0.1035
BnaC08g09710D	BnaCnng52940D	0.141377	0.827841	0.170778
BnaC08g09720D	BnaCnng52940D	0.134421	0.75378	0.17833
BnaCnng38930D	BnaCnng37680D	0.0185233	0.259111	0.0714878
BnaCnng37680D	BnaCnng71440D	0.0807097	0.842485	0.0957995
BnaCnng38930D	BnaCnng71440D	0.0782103	0.821115	0.095249
