# Supplementary material for: Genome-wide identification and functional analysis of cupin_1 domain-containing members involved in the responses to Sclerotinia sclerotiorum and abiotic stress in Brassica napus
Source: Front Plant Sci. 2022 Aug 1;13:983786. doi: 10.3389/fpls.2022.983786 (PMC9377217; doi:10.3389/fpls.2022.983786)
Supplement: Supplementary file 7 [file Table_4.XLSX]

## Sheet: Sheet1
Supplementary Table 4. Description of motif detected in the BnCDPs proteins.
Motif	Length (aa)	Amino acid conserved sequence	Description
motif 1	50	PGLNTLGLSLARIDYAPGGLNPPHTHPRASEVLVVJEGTLYVGFVTSNNK	Cupin_1 (1-49 aa)
motif 2	29	KTJKKGDVFVFPRGLVHFQFNNGKTPAVA	Cupin_1 (1-29 aa)
motif 3	15	ASDPDPLQDFCVADL	no match
motif 4	50	LELPKDVYGKDGGSYVVLNTENLPLLGEVGIGAALVAJDQHSMASPGYSD	Cupin_1 (3-49 aa)
motif 5	38	IADSEGFSWISIVTTPBPIFTTLAGRTSVWKALSPEVJ	RmlC_Cupin_sf (2-38 aa)
motif 6	15	AFQLDEETVKRLKSK	no match
motif 7	15	FAAFNSQNPGTQSJA	no match
motif 8	15	NGVKVNGYFCKDPDQ	no match
motif 9	19	LAKPGNTSNTVGAAVTTAN	no match
motif 10	49	RGQPQQEZGNGLEETJCSARCHENJDDPSRADVYKPELGRISTLNSYNL	Unidentified
motif 11	21	KVAYVVQGSGTAGVVGPEKEE	Unidentified
motif 12	15	TLFGSNPPIPPEVLA	no match
motif 13	21	VLDTHVKQGQLFIVPRFFVVA	RmlC-like_jellyroll (1-21 aa)
motif 14	50	TAQQFPNECQLDQLNALEPSHVLKAEAGRIEVWDHHAPQLRCSGVSFVRY	Cupin_1 (14-49 aa)
motif 15	29	LFLGETHKAHKAGQFTDFYLTGSNGIFTG	no match
motif 16	8	VTAEDFFF	no match
motif 17	29	TGNGIVKLDASLKMPSPRKGDREGFVLNC	no match
motif 18	21	QDNRGNIVRVQGPFQVIRPPL	no match
motif 19	29	PQGQQWLQGRQQQPQQNILNGFDPQVLAQ	RmlC-like_jellyroll (1-29 aa)
motif 20	29	GCGGMEPYKIHFITLEPNALLLPLLLHSD	no match
