# Supplementary material for: Genome-wide identification and functional analysis of cupin_1 domain-containing members involved in the responses to Sclerotinia sclerotiorum and abiotic stress in Brassica napus
Source: Front Plant Sci. 2022 Aug 1;13:983786. doi: 10.3389/fpls.2022.983786 (PMC9377217; doi:10.3389/fpls.2022.983786)
Supplement: Supplementary file 8 [file Table_5.XLSX]

## Sheet: Sheet1
Supplementary Table 5. Growth and development related, hormone responsive and stress responsive cis-regulatory elements identified in promoter region of BnCDPs.
Gene ID	subfamily	3-AF1 binding site	AAAC-motif	ACE	C-box	circadian	G-box	GT1-motif	MRE	MSA-like	Sp1	ABRE	AuxRR-core	CGTCA-motif	GARE-motif	P-box	TATC-box	TCA-element	TGA-box	TGACG-motif	TGA-element	ARE	AT-rich sequence	GC-motif	LTR	MBS	MBSI	TC-rich repeats	WUN-motif
		Growth and devepolment										Hormone										Stress
BnaA01g22650D	Ⅰ					1	1		1			1		9						9		1			3			1
BnaA02g31460D	Ⅰ						5	2		1		5			1							3			1	1
BnaA02g31720D	Ⅰ						2	1						2						2	1	3				2		1
BnaA03g28500D	Ⅰ					1	1	1	1			1		4		2				4		3				1		3
BnaA03g29240D	Ⅰ							1	1					2						2		2			1
BnaA04g09020D	Ⅰ						2				1	1				1						1			2	1
BnaA04g11540D	Ⅰ						4	1				3			1			1			1	5
BnaA06g05460D	Ⅰ			2		1	6	1				6				1		2				3	1			1		1
BnaA06g39490D	Ⅰ						1	3	2		3	2														3
BnaA07g14610D	Ⅰ																2					2				1		2
BnaA07g37570D	Ⅰ	1					1	2	3			1		3						3					1
BnaA08g26300D	Ⅰ	1				2	4	2				4		1		1		1		1		2			1	4
BnaA08g30120D	Ⅰ					2	2					2		2	1					2		2				1
BnaA09g04150D	Ⅰ					1	2	3	1		1	1						1				6			1	2		3
BnaA09g39580D	Ⅰ						3	1	2	1		4		4						4	1	1			3
BnaA09g48170D	Ⅰ					1	5					5	1	2			1			2	1	1			2
BnaA09g48420D	Ⅰ					1		3						1	2			1		1						3	1	2
BnaA10g00990D	Ⅰ						1					1	1	5						5		2
BnaAnng02980D	Ⅰ			1			2		2			1		1						1		5			1	2		1
BnaAnng02990D	Ⅰ					1	4					4		1		1		1		1					1		1	1
BnaC02g40350D	Ⅰ	1					2	1	1					2	1					2		5				3		2
BnaC03g34440D	Ⅰ			1				3	1													1			2
BnaC03g48220D	Ⅰ												2	3				1		3					1
BnaC04g31260D	Ⅰ						4	3			1	3	1	1					1	1	2	3			3	1
BnaC04g34260D	Ⅰ					1	1					1		1	2		1			1	1	3
BnaC04g34340D	Ⅰ							2														1		1		1		1
BnaC05g01100D	Ⅰ						2					1	1	5						5		1
BnaC05g45900D	Ⅰ			1			2	2	2	1		3		2				1		2		2			1			2
BnaC06g13030D	Ⅰ		1				3	1				2		4				1	1	4	2	3			2			2
BnaC07g28720D	Ⅰ						1	1	3		2	1						1			1	4			1	1
BnaC08g09710D	Ⅰ					1		2		1					1			1			1	1	1			2		1
BnaC08g09720D	Ⅰ						1	2	2			1		1	1					1		4
BnaC08g13660D	Ⅰ				1		3	3				3		1		1		1		1	1	3	1			1		1
BnaC08g31950D	Ⅰ						1	1	1	1		1		3	1	1				3	1	2			1	1
BnaC08g42670D	Ⅰ					1		4						1			1	1		1		1				1		2
BnaC08g47570D	Ⅰ						3	1	2			4		2		1		2		2		1						1
BnaC09g03550D	Ⅰ						2	2	1			1						1				4			1	2		1
BnaC09g16800D	Ⅰ					1	1							1				1		1		3	1						1
BnaCnng19890D	Ⅰ					2	3	2	1			4					1	1				3	1		9	1
BnaCnng52940D	Ⅰ						4		2			4										5			3	1		2
BnaA01g31980D	Ⅱ					2	2	4	1		1	2		1				2		1		2			1
BnaA06g13160D	Ⅱ							3						1		1				1		2			1	1		1
BnaA07g22030D	Ⅱ			1			2		3	1		3		2				1		2	1	3			1
BnaA09g44390D	Ⅱ						1	3	1			1	1	1	1	1				1		2				2		2
BnaC01g38860D	Ⅱ						3	4				2		3						3			1
BnaC05g14660D	Ⅱ						1	5				1		1		1	1			1		2				1
BnaC06g22760D	Ⅱ						3	1	2			2									1	3			1	1
BnaC08g36940D	Ⅱ							5						1	1	1				1		2				2		2
BnaA02g03840D	Ⅲ						6	3				7		1	2			2		1	1	2			1	2		1
BnaA02g04960D	Ⅲ		1			1	1	5				2					1	1				1	1
BnaA02g04970D	Ⅲ			1			1	2				2				1						7				3
BnaA02g04990D	Ⅲ						2	5				1		2		1		1		2		2		1	1
BnaA03g40540D	Ⅲ							1	1					1				1		1		1			2	1		1	1
BnaA03g56080D	Ⅲ					1	1	2				2					1					1					1	1
BnaA06g02110D	Ⅲ						4	4				4		1			1	1		1		3			4	1		1
BnaA07g04700D	Ⅲ							6								1		1				1			1
BnaA07g23000D	Ⅲ					1		2			3			5						5		4			1			2
BnaA07g30320D	Ⅲ					1	1					1		1		1	1			1		5				2		2
BnaA10g14870D	Ⅲ	1				1	5	1				5			1			2							1	1
BnaC03g10190D	Ⅲ						4	2	1			6					1										1	2
BnaC06g24160D	Ⅲ					1	2	3				2		1		1				1		4			1
BnaC06g33770D	Ⅲ	1					2	2	1			2		1			1			1		4				1		1
BnaC07g31490D	Ⅲ								1													1				1		1
BnaC09g37240D	Ⅲ	1		1		2	3	3				4						1								1		1
BnaA01g24560D	Ⅳ			1		1	2	1	1		1	3	1	2				6		2		5		1
BnaA06g25170D	Ⅳ						13	1				11		1						1	1	5	1		2			2
BnaA07g13950D	Ⅳ			1		1	3		1			4	1	1		1	1	1		1		3			1			2
BnaA08g15380D	Ⅳ			1			4					5		1			1	2		1	1	2			1	1
BnaC03g48460D	Ⅳ						14	1	1			11		1						1	1	7	1		1
BnaC03g61870D	Ⅳ			2			11				1	14		6				1		6		3				1
BnaC04g15710D	Ⅳ			2		1	4					4	1	1				1		1		4			1			2
BnaC07g46180D	Ⅳ						11	3				7		2		1		1		2		2
BnaCnng28630D	Ⅳ			1		2	3		1		2	4	1	1				4		1		5		1
BnaA01g08350D	Ⅴ						8	2	1			5		4				1		4		2			1	1
BnaA02g22500D	Ⅴ			1			6	5	1			4		1						1		5				2
BnaA06g36310D	Ⅴ					1	3	1			1	3		1			1	2		1		7				2		1
BnaA08g13680D	Ⅴ			1		1	9		1			6		4			1	1		4		4			1	2
BnaA09g50780D	Ⅴ	1					3	2				4		1	1			1		1		3
BnaA10g02240D	Ⅴ			1			6					5		4						4		1				1	1
BnaC01g09900D	Ⅴ						9	2	1			5		2		1				2		4			1	1
BnaC05g02160D	Ⅴ			1			6	4	1			5		1						1		1			2	2	1
BnaC07g48660D	Ⅴ					1	2	3				2		1				1		1	1	2	1		5			1
BnaC08g43570D	Ⅴ						2	2				3		1	2					1	1	5					1
BnaC08g43590D	Ⅴ						4	1				2		2						2	1	2
BnaA06g04210D	Ⅵ						6		1			6		4	1		1	1		4	1	2			3			1
BnaA06g29170D	Ⅵ						1					1		1						1
BnaA07g14060D	Ⅵ													4		1			1	4		3						1
BnaA08g29100D	Ⅵ						2	5				2									1				1
BnaAnng37930D	Ⅵ						5		2			4		4				1		4	1	1			1			1
BnaC04g54760D	Ⅵ			1			2	1					1	1		1				1	2	2				1		1
BnaC05g05380D	Ⅵ						5	2	1			5		4			1	1		4		2			2	1		1
BnaC08g16160D	Ⅵ						3	2	1			3		2				1		2	1	1		2	2			1
BnaC08g18970D	Ⅵ						4	1	1		1	4		2		1				2		3
BnaCnng37680D	Ⅵ			1			2	1	1			2		2			1	3		2		3			1	1	1	1
BnaCnng38930D	Ⅵ
BnaCnng71440D	Ⅵ													2	1					2	4	1						2
