# Supplementary material for: Genome-wide identification and functional analysis of cupin_1 domain-containing members involved in the responses to Sclerotinia sclerotiorum and abiotic stress in Brassica napus
Source: Front Plant Sci. 2022 Aug 1;13:983786. doi: 10.3389/fpls.2022.983786 (PMC9377217; doi:10.3389/fpls.2022.983786)
Supplement: Supplementary file 9 [file Table_6.XLSX]

## Sheet: Sheet1
Supplementary Table 6. Description of selected cis-acting regulatory elements detected in the BnCDP promoters.
cis-acting element	Category	Description
3-AF1 binding site	development	light responsive element
AAAC-motif	development	light responsive element
ACE	development	light responsiveness
C-box	development	light responsiveness
circadian	development	circadian control
G-Box	development	light responsiveness
GT1-motif	development	light responsive element
MRE	development	MYB binding site involved in light responsiveness
MSA-like	development	cell cycle regulation
Sp1	development	light responsive element
ABRE	hormone	abscisic acid responsiveness
AuxRR-core	hormone	auxin responsiveness
CGTCA-motif	hormone	MeJA-responsiveness
GARE-motif	hormone	gibberellin-responsive element
P-box	hormone	gibberellin-responsive element
TATC-box	hormone	gibberellin-responsiveness
TCA-element	hormone	salicylic acid responsiveness
TGA-box	hormone	part of an auxin-responsive element
TGACG-motif	hormone	MeJA-responsiveness
TGA-element	hormone	auxin-responsive element
ARE	stress	anaerobic induction
AT-rich sequence	stress	element for maximal elicitor-mediated activation (2copies)
GC-motif	stress	enhancer-like element involved in anoxic specific inducibility
LTR	stress	low-temperature responsiveness
MBS	stress	MYB binding site involved in drought-inducibility
MBSI	stress	MYB binding site involved in flavonoid biosynthetic genes regulation
TC-rich repeats	stress	defense and stress responsiveness
WUN-motif	stress	wound-responsive element
