# Supplementary material for: Genome-wide identification and functional analysis of cupin_1 domain-containing members involved in the responses to Sclerotinia sclerotiorum and abiotic stress in Brassica napus
Source: Front Plant Sci. 2022 Aug 1;13:983786. doi: 10.3389/fpls.2022.983786 (PMC9377217; doi:10.3389/fpls.2022.983786)
Supplement: Supplementary file 10 [file Table_7.XLSX]

## Sheet: Sheet1
Supplementary Table 7. Predicted transcription factor binding sites (TFDBSs) in promoter regions of BnCDPs.
Subfamily	BnGLP gene ID	NO. of TF gene	TF gene ID	TF family	start site	stop site	strand	score	p value	q value	matched sequence
subfamily Ⅰ	BnaA02g31720D	3	BnaC09g05850D	Dof	376	396	-	17.9844	2.22e-08	0.00799	GAAAAAAACAAAAAGCAAATA
			BnaA09g34950D	Dof	378	398	+	18.3438	7.44e-08	0.0073	TTTGCTTTTTGTTTTTTTCTC
			BnaA07g24230D	Dof	376	402	+	19.0781	7.75e-08	0.00583	TATTTGCTTTTTGTTTTTTTCTCTGTT
	BnaA03g29240D	1	BnaA08g02650D	B3	148	162	-	18.6618	8.06e-08	0.000618	ACCAAAAAAAAAAAA
	BnaA04g09020D	5	BnaA02g03590D	AP2	362	381	-	18.8987	9.79e-08	0.00113	AAAAAAAAAAAAAAAAAAAA
			BnaA02g03590D	AP2	363	382	-	18.8987	9.79e-08	0.00113	AAAAAAAAAAAAAAAAAAAA
			BnaA02g03590D	AP2	364	383	-	18.8987	9.79e-08	0.00113	AAAAAAAAAAAAAAAAAAAA
			BnaA02g03590D	AP2	365	384	-	18.8987	9.79e-08	0.00113	AAAAAAAAAAAAAAAAAAAA
			BnaA02g03590D	AP2	366	385	-	18.8987	9.79e-08	0.00113	AAAAAAAAAAAAAAAAAAAA
			BnaA02g03590D	AP2	367	386	-	18.8987	9.79e-08	0.00113	AAAAAAAAAAAAAAAAAAAA
			BnaA08g02650D	B3	375	389	-	18.6618	8.06e-08	0.000618	ACCAAAAAAAAAAAA
			BnaC01g01040D	Dof	360	387	+	19.0769	5.22e-08	0.00184	CGTTTTTTTTTTTTTTTTTTTTTTTTTG
			BnaA03g56880D	MIKC_MADS	362	382	+	19.6029	9.21e-09	0.000139	TTTTTTTTTTTTTTTTTTTTT
			BnaA03g56880D	MIKC_MADS	363	383	+	19.6029	9.21e-09	0.000139	TTTTTTTTTTTTTTTTTTTTT
			BnaA03g56880D	MIKC_MADS	364	384	+	19.6029	9.21e-09	0.000139	TTTTTTTTTTTTTTTTTTTTT
			BnaA03g56880D	MIKC_MADS	365	385	+	19.6029	9.21e-09	0.000139	TTTTTTTTTTTTTTTTTTTTT
			BnaA03g56880D	MIKC_MADS	366	386	+	19.6029	9.21e-09	0.000139	TTTTTTTTTTTTTTTTTTTTT
			BnaA03g56880D	MIKC_MADS	367	387	+	19.0441	2.86e-08	0.000336	TTTTTTTTTTTTTTTTTTTTG
			BnaA03g56880D	MIKC_MADS	361	381	+	18.4118	8.48e-08	0.00081	GTTTTTTTTTTTTTTTTTTTT
			BnaA03g56880D	MIKC_MADS	360	380	+	18.3676	9.08e-08	0.000845	CGTTTTTTTTTTTTTTTTTTT
			BnaA02g26580D	MYB	1714	1728	+	19.1562	5.49e-08	0.0206	CCGCCACGCGCCGTC
	BnaA04g11540D	1	BnaC01g01040D	Dof	326	353	-	20.9538	4.48e-09	0.000281	TTTTTTCCTTTTTTCCATTAACTTTTTA
	BnaA06g05460D	1	BnaA06g24950D	MYB_related	1374	1392	-	18.7656	1.45e-08	0.00109	AATTTTAAACCCTAATTCC
	BnaA07g14610D	1	BnaC01g01040D	Dof	1819	1846	+	18.8462	6.87e-08	0.0022	TATTTTATATGTTTCTTTTTGCTTTTTC
	BnaA07g37570D	2	BnaA02g03590D	AP2	476	495	-	18.8987	9.79e-08	0.00113	AAAAAAAAAAAAAAAAAAAA
			BnaA03g56880D	MIKC_MADS	476	496	+	19.0441	2.86e-08	0.000336	TTTTTTTTTTTTTTTTTTTTG
	BnaA08g26300D	4	BnaC03g77870D	GATA	683	701	+	23.9865	6.05e-09	0.00226	CATCTCCATCATCATCATC
			BnaA01g32640D	GATA	683	701	+	22.2029	2.07e-08	0.00771	CATCTCCATCATCATCATC
			BnaC05g30820D	GATA	688	702	+	20.8906	6.33e-08	0.0229	CCATCATCATCATCT
			BnaC02g38980D	GATA	674	700	+	16.1839	6.34e-08	0.00785	CTACCAGAACATCTCCATCATCATCAT
			BnaC03g77870D	GATA	689	707	+	19.7838	7.07e-08	0.0088	CATCATCATCATCTTGTTT
	BnaA08g30120D	5	BnaA07g12230D	Dof	889	917	-	20.3438	6.33e-09	0.00166	TTTTATTTATTTTTTACTTTTTTATTATT
			BnaC01g01040D	Dof	895	922	-	20.6154	7.22e-09	0.000364	TATATTTTTATTTATTTTTTACTTTTTT
			BnaAnng00370D	Dof	895	915	+	18.8594	3.45e-08	0.0124	AAAAAAGTAAAAAATAAATAA
			BnaA04g16710D	Dof	895	915	-	17.8906	5.42e-08	0.0197	TTATTTATTTTTTACTTTTTT
			BnaA07g24230D	Dof	881	907	-	19.0469	8.03e-08	0.00583	TTTTTACTTTTTTATTATTATTTTTTA
	BnaA09g04150D	2	BnaA07g12230D	Dof	1079	1107	-	20.0938	9.31e-09	0.00166	TAATCTTTTTTTTTCTCTTTTTGTTCTTT
			BnaA03g56880D	MIKC_MADS	1084	1104	-	19.1029	2.56e-08	0.000336	TCTTTTTTTTTCTCTTTTTGT
	BnaA09g39580D	1	BnaA04g29310D	ERF	226	246	-	20.8406	5.35e-08	0.00222	GGTGGTGATTGTGATGGCGGA
	BnaAnng02980D	10	BnaA07g23270D	C2H2	665	683	-	26.1833	5.82e-10	0.000212	CCTCCTCCTCCACCACCAC
			BnaA07g23270D	C2H2	662	680	-	19.9083	9.23e-08	0.00806	CCTCCTCCACCACCACCTG
			BnaA06g27670D	ERF	664	684	-	27.0435	6.4e-10	7.93e-05	GCCTCCTCCTCCACCACCACC
			BnaC07g29370D	ERF	664	684	-	27.0435	6.4e-10	7.95e-05	GCCTCCTCCTCCACCACCACC
			BnaA04g29310D	ERF	664	684	+	25.3333	1.76e-09	0.000219	GGTGGTGGTGGAGGAGGAGGC
			BnaA02g15420D	ERF	663	682	-	22.5781	1.04e-08	0.000552	CTCCTCCTCCACCACCACCT
			BnaA02g15420D	ERF	666	685	-	22	1.68e-08	0.000698	AGCCTCCTCCTCCACCACCA
			BnaA08g13940D	ERF	663	683	-	22.3529	1.91e-08	0.00142	CCTCCTCCTCCACCACCACCT
			BnaA04g29310D	ERF	661	681	+	20.9855	4.84e-08	0.00222	TCAGGTGGTGGTGGAGGAGGA
			BnaA04g29310D	ERF	673	693	+	20.971	4.89e-08	0.00222	GGAGGAGGAGGCTTTGGTGGC
			BnaA06g27670D	ERF	667	687	-	19.6232	7.02e-08	0.00237	AAAGCCTCCTCCTCCACCACC
			BnaC07g29370D	ERF	667	687	-	19.6232	7.02e-08	0.00238	AAAGCCTCCTCCTCCACCACC
			BnaA06g24080D	ERF	666	680	-	20.5625	7.08e-08	0.00661	CCTCCTCCACCACCA
			BnaA06g27670D	ERF	670	690	-	19.1884	8.97e-08	0.00278	ACCAAAGCCTCCTCCTCCACC
			BnaC07g29370D	ERF	670	690	-	19.1884	8.97e-08	0.00278	ACCAAAGCCTCCTCCTCCACC
			BnaC06g00880D	ERF	666	680	-	20.3438	9.04e-08	0.00847	CCTCCTCCACCACCA
			BnaAnng31240D	LBD	664	684	-	20.3125	7.17e-08	0.00268	GCCTCCTCCTCCACCACCACC
			BnaCnng60770D	LBD	664	684	-	20.3125	7.17e-08	0.00267	GCCTCCTCCTCCACCACCACC
	BnaC02g40350D	3	BnaA09g34950D	Dof	420	440	+	18.9062	3.32e-08	0.0073	TTTGCTTTTTGTTTTTTCTCT
			BnaC09g05850D	Dof	418	438	-	17.4219	6.28e-08	0.0113	AGAAAAAACAAAAAGCAAATA
			BnaA07g24230D	Dof	418	444	+	18.9688	8.74e-08	0.00583	TATTTGCTTTTTGTTTTTTCTCTGTTT
	BnaC03g34440D	1	BnaA08g02650D	B3	91	105	-	19.0588	3.67e-08	0.000618	AACAAAAAAAAAAAA
	BnaC03g48220D	1	BnaA08g26750D	MYB	145	163	+	18.6719	8.59e-08	0.0319	TCTTCTCAACCACCTTCAT
	BnaC04g31260D	3	BnaA02g03590D	AP2	1088	1107	+	18.8987	9.79e-08	0.00113	AAAAAAAAAAAAAAAAAAAA
			BnaA02g03590D	AP2	1089	1108	+	18.8987	9.79e-08	0.00113	AAAAAAAAAAAAAAAAAAAA
			BnaA02g03590D	AP2	1090	1109	+	18.8987	9.79e-08	0.00113	AAAAAAAAAAAAAAAAAAAA
			BnaA08g02650D	B3	1085	1099	+	19.0588	3.67e-08	0.000618	AACAAAAAAAAAAAA
			BnaA03g56880D	MIKC_MADS	1088	1108	-	19.6029	9.21e-09	0.000139	TTTTTTTTTTTTTTTTTTTTT
			BnaA03g56880D	MIKC_MADS	1089	1109	-	19.6029	9.21e-09	0.000139	TTTTTTTTTTTTTTTTTTTTT
			BnaA03g56880D	MIKC_MADS	1087	1107	-	19.0441	2.86e-08	0.000336	TTTTTTTTTTTTTTTTTTTTG
			BnaA03g56880D	MIKC_MADS	1086	1106	-	18.4853	7.54e-08	0.000783	TTTTTTTTTTTTTTTTTTTGT
	BnaC05g45900D	1	BnaC07g20900D	GRAS	732	751	-	18.5	7.35e-08	0.00668	GAGAAGAAGAGAAAAGATGA
	BnaC06g13030D	1	BnaA01g35090D	Nin-like	1442	1456	+	16.5	5.89e-08	0.0221	AGGTGACCCTTCGGG
	BnaC07g28720D	5	BnaA02g03590D	AP2	1223	1242	-	19	8.65e-08	0.00113	GAGAGAGAGAGAGAGAGAGA
			BnaA02g03590D	AP2	1225	1244	-	19	8.65e-08	0.00113	GAGAGAGAGAGAGAGAGAGA
			BnaA02g03590D	AP2	1227	1246	-	19	8.65e-08	0.00113	GAGAGAGAGAGAGAGAGAGA
			BnaA02g03590D	AP2	1229	1248	-	19	8.65e-08	0.00113	GAGAGAGAGAGAGAGAGAGA
			BnaA02g03590D	AP2	1231	1250	-	19	8.65e-08	0.00113	GAGAGAGAGAGAGAGAGAGA
			BnaC07g47530D	BBR-BPC	1222	1251	-	44.0875	7.57e-16	2.75e-10	TGAGAGAGAGAGAGAGAGAGAGAGAGAGAA
			BnaC07g47530D	BBR-BPC	1216	1245	-	38.6625	9.37e-15	8.52e-10	AGAGAGAGAGAGAGAGAGAGAGAAGGTGAT
			BnaC07g47530D	BBR-BPC	1220	1249	-	36.625	2.38e-14	1.25e-09	AGAGAGAGAGAGAGAGAGAGAGAGAGAAGG
			BnaC07g47530D	BBR-BPC	1224	1253	-	36.5875	2.41e-14	1.25e-09	ATTGAGAGAGAGAGAGAGAGAGAGAGAGAG
			BnaC07g47530D	BBR-BPC	1226	1255	-	36.125	2.97e-14	1.35e-09	ACATTGAGAGAGAGAGAGAGAGAGAGAGAG
			BnaC06g42740D	BBR-BPC	1224	1244	+	40.1216	6.62e-14	6.01e-09	CTCTCTCTCTCTCTCTCTCTC
			BnaC06g42740D	BBR-BPC	1226	1246	+	40.1216	6.62e-14	6.01e-09	CTCTCTCTCTCTCTCTCTCTC
			BnaC06g42740D	BBR-BPC	1228	1248	+	40.1216	6.62e-14	6.01e-09	CTCTCTCTCTCTCTCTCTCTC
			BnaC06g42740D	BBR-BPC	1230	1250	+	40.1216	6.62e-14	6.01e-09	CTCTCTCTCTCTCTCTCTCTC
			BnaC07g47530D	BBR-BPC	1228	1257	-	30.8375	2.23e-13	7.9e-09	AAACATTGAGAGAGAGAGAGAGAGAGAGAG
			BnaC07g47530D	BBR-BPC	1218	1247	-	30.0375	3.21e-13	9.73e-09	AGAGAGAGAGAGAGAGAGAGAGAGAAGGTG
			BnaC06g42740D	BBR-BPC	1222	1242	+	36.9865	4.1e-13	2.98e-08	TTCTCTCTCTCTCTCTCTCTC
			BnaC06g42740D	BBR-BPC	1232	1252	+	32.0541	2.38e-11	1.21e-06	CTCTCTCTCTCTCTCTCTCAA
			BnaC06g42740D	BBR-BPC	1220	1240	+	31.8108	2.68e-11	1.21e-06	CCTTCTCTCTCTCTCTCTCTC
			BnaC06g42740D	BBR-BPC	1218	1238	+	30.1486	8.11e-11	2.54e-06	CACCTTCTCTCTCTCTCTCTC
			BnaC07g47530D	BBR-BPC	1230	1259	-	10.2875	2.14e-10	5.18e-06	TAAAACATTGAGAGAGAGAGAGAGAGAGAG
			BnaC07g47530D	BBR-BPC	1212	1241	-	8.5	3.51e-10	7.97e-06	AGAGAGAGAGAGAGAGAGAAGGTGATTCGA
			BnaC06g42740D	BBR-BPC	1216	1236	+	24.2297	2.66e-09	5.01e-05	ATCACCTTCTCTCTCTCTCTC
			BnaC07g47530D	BBR-BPC	1214	1243	-	1.0375	2.69e-09	4.66e-05	AGAGAGAGAGAGAGAGAGAGAAGGTGATTC
			BnaC06g42740D	BBR-BPC	1234	1254	+	23.0946	4.86e-09	8.03e-05	CTCTCTCTCTCTCTCTCAATG
			BnaC03g77870D	GATA	937	955	+	20.6351	4.44e-08	0.00829	CACCATCAACTTCATCTTC
			BnaA03g56880D	MIKC_MADS	1223	1243	+	20.2206	1.93e-09	0.000139	TCTCTCTCTCTCTCTCTCTCT
			BnaA03g56880D	MIKC_MADS	1225	1245	+	20.2206	1.93e-09	0.000139	TCTCTCTCTCTCTCTCTCTCT
			BnaA03g56880D	MIKC_MADS	1227	1247	+	20.2206	1.93e-09	0.000139	TCTCTCTCTCTCTCTCTCTCT
			BnaA03g56880D	MIKC_MADS	1229	1249	+	20.2206	1.93e-09	0.000139	TCTCTCTCTCTCTCTCTCTCT
			BnaA03g56880D	MIKC_MADS	1221	1241	+	20.1471	2.37e-09	0.000139	CTTCTCTCTCTCTCTCTCTCT
			BnaA03g56880D	MIKC_MADS	1231	1251	+	18.5735	6.54e-08	0.00072	TCTCTCTCTCTCTCTCTCTCA
	BnaC08g09710D	5	BnaAnng09570D	ERF	1331	1344	+	21.3125	2.35e-09	0.000881	GTGGTCGGTGGAGG
			BnaC08g36830D	ERF	1331	1344	+	20.9844	4.12e-09	0.00155	GTGGTCGGTGGAGG
			BnaAnng28960D	ERF	1334	1353	-	21.5312	2.25e-08	0.0034	TGGCCATAGCCTCCACCGAC
			BnaA08g13860D	ERF	1334	1353	+	21.0781	2.44e-08	0.00182	GTCGGTGGAGGCTATGGCCA
			BnaA04g13590D	ERF	1330	1346	+	19.5938	8.06e-08	0.0302	AGTGGTCGGTGGAGGCT
	BnaC08g13660D	3	BnaA02g03590D	AP2	1892	1911	-	19.038	8.23e-08	0.00113	GAGACAGAGAGAGAGAGAAG
			BnaC06g42740D	BBR-BPC	1891	1911	+	20.6892	1.61e-08	0.000202	GCTTCTCTCTCTCTCTGTCTC
			BnaC07g20900D	GRAS	1888	1907	-	18.5714	6.67e-08	0.00668	CAGAGAGAGAGAGAAGCAAG
	BnaC08g31950D	4	BnaC06g42740D	BBR-BPC	1032	1052	+	20.9595	1.42e-08	0.000198	GTCTCTCTCTCTCTCTCATTT
			BnaC06g42740D	BBR-BPC	1030	1050	+	20.7568	1.56e-08	0.000202	ACGTCTCTCTCTCTCTCTCAT
			BnaC06g42740D	BBR-BPC	1026	1046	+	20.2568	1.99e-08	0.000241	CTCGACGTCTCTCTCTCTCTC
			BnaC07g21470D	C2H2	210	226	-	20.2969	8.46e-08	0.0309	CACAAAAGGACAAAAGT
			BnaC08g39480D	C2H2	207	226	+	20.2609	8.51e-08	0.0303	ATTACTTTTGTCCTTTTGTG
			BnaC06g42740D	BBR-BPC	710	730	-	30.1081	8.39e-11	2.54e-06	CTCTCTTACTCTCTCTCTCTC
			BnaC07g47530D	BBR-BPC	701	730	+	10.4125	2.05e-10	5.18e-06	AGTAAATCAGAGAGAGAGAGAGTAAGAGAG
			BnaC06g42740D	BBR-BPC	708	728	-	25.0946	1.65e-09	3.53e-05	CTCTTACTCTCTCTCTCTCTG
			BnaC07g47530D	BBR-BPC	709	738	+	0.775	2.87e-09	4.75e-05	AGAGAGAGAGAGAGTAAGAGAGTACCAGCT
			BnaC07g47530D	BBR-BPC	699	728	+	-0.875	4.5e-09	6.82e-05	GAAGTAAATCAGAGAGAGAGAGAGTAAGAG
			BnaC07g47530D	BBR-BPC	705	734	+	-8.4875	3.04e-08	0.000381	AATCAGAGAGAGAGAGAGTAAGAGAGTACC
			BnaC07g47530D	BBR-BPC	707	736	+	-12.6	7.88e-08	0.000896	TCAGAGAGAGAGAGAGTAAGAGAGTACCAG
	BnaCnng19890D	5	BnaAnng27960D	MYB	564	578	+	17.6094	1.7e-08	0.00632	AACCGAAACCGAACC
			BnaC06g33880D	MYB_related	1410	1424	-	22.8676	3.18e-09	0.000298	CCTAAACCCTAAATC
			BnaC06g33880D	MYB_related	1444	1458	-	22.8676	3.18e-09	0.000298	CCTAAACCCTAAATC
			BnaC06g33880D	MYB_related	1458	1472	-	22.8676	3.18e-09	0.000298	CCTAAACCCTAAATC
			BnaC06g33880D	MYB_related	1472	1486	-	22.8676	3.18e-09	0.000298	CCTAAACCCTAAATC
			BnaA06g24950D	MYB_related	1471	1489	-	18.875	1.07e-08	0.00109	AACCCTAAACCCTAAATCC
			BnaA06g24950D	MYB_related	1443	1461	-	18.8281	1.24e-08	0.00109	AATCCTAAACCCTAAATCC
			BnaA06g24950D	MYB_related	1457	1475	-	18.8281	1.24e-08	0.00109	AATCCTAAACCCTAAATCC
			BnaC06g33880D	MYB_related	1493	1507	-	21.6176	1.36e-08	0.00102	CCTAAACCCTAAACT
			BnaA06g24950D	MYB_related	1382	1400	-	18.6094	2.17e-08	0.00135	AACTCTAAACCCTAAATCC
			BnaC06g33880D	MYB_related	1417	1431	-	21.2206	2.52e-08	0.00105	TCTAAACCCTAAACC
			BnaC06g33880D	MYB_related	1479	1493	-	21.2206	2.52e-08	0.00105	TCTAAACCCTAAACC
			BnaA06g24950D	MYB_related	1409	1427	-	18.4062	3.58e-08	0.00167	AACCCTAAACCCTAAATCT
			BnaA06g24950D	MYB_related	1361	1379	-	18.2969	4.65e-08	0.00193	AACACTAAACCCTAAACTC
			BnaC06g33880D	MYB_related	1383	1397	-	20.4412	6.88e-08	0.00203	TCTAAACCCTAAATC
			BnaA06g24950D	MYB_related	1492	1510	-	18.0625	7.82e-08	0.00284	AATCCTAAACCCTAAACTC
			BnaA06g24950D	MYB_related	1416	1434	-	17.9531	9.86e-08	0.00284	AACTCTAAACCCTAAACCC
			BnaA06g24950D	MYB_related	1478	1496	-	17.9531	9.86e-08	0.00284	AACTCTAAACCCTAAACCC
			BnaA06g13970D	SRS	1468	1490	-	37.5263	5.07e-13	9.1e-08	AAACCCTAAACCCTAAATCCTAA
			BnaA06g13970D	SRS	1482	1504	-	37.5263	5.07e-13	9.1e-08	AAACCCTAAACTCTAAACCCTAA
			BnaA06g13970D	SRS	1447	1469	-	36.4947	1.06e-12	9.51e-08	AAACCCTAAATCCTAAACCCTAA
			BnaA06g13970D	SRS	1461	1483	-	36.4947	1.06e-12	9.51e-08	AAACCCTAAATCCTAAACCCTAA
			BnaA06g13970D	SRS	1489	1511	-	33.7368	7.93e-12	4.75e-07	AAATCCTAAACCCTAAACTCTAA
			BnaA06g13970D	SRS	1365	1387	-	33.2211	1.09e-11	4.89e-07	AAATCCTAAACACTAAACCCTAA
			BnaA06g13970D	SRS	1454	1476	-	33.2211	1.09e-11	4.89e-07	AAATCCTAAACCCTAAATCCTAA
			BnaA06g13970D	SRS	1475	1497	-	31.3684	3.26e-11	9.75e-07	AAACTCTAAACCCTAAACCCTAA
			BnaA06g13970D	SRS	1358	1380	-	27.6421	2.98e-10	8.24e-06	AAACACTAAACCCTAAACTCTAA
			BnaA06g13970D	SRS	1379	1401	-	27.1263	3.96e-10	9.48e-06	AAACTCTAAACCCTAAATCCTAA
			BnaA06g13970D	SRS	1413	1435	-	26.8316	4.41e-10	9.91e-06	TAACTCTAAACCCTAAACCCTAA
			BnaA06g13970D	SRS	1372	1394	-	26.2211	5.97e-10	1.26e-05	AAACCCTAAATCCTAAACACTAA
			BnaA06g13970D	SRS	1386	1408	-	18.3895	2.45e-08	0.000489	CACCCCTAAACTCTAAACCCTAA
			BnaA06g13970D	SRS	1496	1518	-	16.5579	5.08e-08	0.000912	CAACTCTAAATCCTAAACCCTAA
subfamily Ⅱ	BnaA01g31980D	1	BnaA06g12480D	MYB_related	223	237	+	15.8594	8e-08	0.00961	CCCAAAAATATCTCA
	BnaA06g13160D	5	BnaA07g12690D	NAC	1055	1070	+	19.2969	5.05e-08	0.00933	CTTGGAACACAAGCAA
			BnaC07g16780D	NAC	1055	1070	+	19.2969	5.05e-08	0.00947	CTTGGAACACAAGCAA
			BnaC01g02450D	NAC	1055	1069	+	18.1406	6.16e-08	0.0115	CTTGGAACACAAGCA
			BnaA01g01440D	NAC	1055	1069	+	18.1406	6.16e-08	0.0115	CTTGGAACACAAGCA
			BnaC03g74980D	NAC	1050	1070	-	19.7344	9.41e-08	0.0176	TTGCTTGTGTTCCAAGTCTTC
	BnaA07g22030D	9	BnaC02g38980D	GATA	1959	1985	+	19.8621	1.34e-08	0.00301	ACTTATCATCATCACAAACATCATCAT
			BnaC02g38980D	GATA	1962	1988	+	19.4253	1.62e-08	0.00301	TATCATCATCACAAACATCATCATCAT
			BnaA01g32640D	GATA	1965	1983	+	20.7391	5.3e-08	0.00989	CATCATCACAAACATCATC
			BnaC06g33880D	MYB_related	390	404	-	20.4118	7.03e-08	0.00203	CCAAAACCCTAAACT
			BnaC05g38130D	NAC	865	881	-	22.4375	9.75e-09	0.00365	CGTGTTCCTCAAGAAAC
			BnaA01g31650D	NAC	866	882	+	21.8281	2.03e-08	0.0076	TTTCTTGAGGAACACGT
			BnaA09g39480D	NAC	1747	1759	-	17.3544	5.42e-08	0.0102	GTACACGCAATCA
			BnaA03g43500D	NAC	554	568	+	18.4062	6.83e-08	0.0256	TGCTTGGAGAAGAAG
			BnaA07g17790D	NAC	1748	1768	-	20.5469	7.38e-08	0.00915	TGTCTTGATGTACACGCAATC
			BnaA05g28370D	NAC	865	884	+	20.1757	7.75e-08	0.0109	GTTTCTTGAGGAACACGTCA
	BnaA09g44390D	4	BnaA03g02000D	ERF	308	322	-	20.2812	7.7e-08	0.00481	TCGCCGCAACAGCCG
			BnaA06g24950D	MYB_related	1433	1451	-	18.7656	1.45e-08	0.00109	AACCCTAAACCCTAAATTC
			BnaC06g33880D	MYB_related	1420	1434	-	21.2206	2.52e-08	0.00105	TCTAAACCCTAAACC
			BnaC06g33880D	MYB_related	1441	1455	-	21.2206	2.52e-08	0.00105	TCTAAACCCTAAACC
			BnaC06g33880D	MYB_related	1434	1448	-	20.8382	3.79e-08	0.00142	CCTAAACCCTAAATT
			BnaA06g24950D	MYB_related	1440	1458	-	17.9531	9.86e-08	0.00284	AACTCTAAACCCTAAACCC
			BnaA06g13970D	SRS	1430	1452	-	33.8	7.37e-12	4.75e-07	AAACCCTAAACCCTAAATTCTAA
			BnaA06g13970D	SRS	1451	1473	-	32.7684	1.62e-11	6.45e-07	AAACCCTAAAACCTAAACTCTAA
			BnaA06g13970D	SRS	1423	1445	-	32.2526	2.08e-11	7.46e-07	AAACCCTAAATTCTAAACCCTAA
			BnaA06g13970D	SRS	1437	1459	-	31.3684	3.26e-11	9.75e-07	AAACTCTAAACCCTAAACCCTAA
			BnaA06g13970D	SRS	1444	1466	-	27.2526	3.76e-10	9.48e-06	AAAACCTAAACTCTAAACCCTAA
			BnaA06g13970D	SRS	1458	1480	-	17.5895	3.39e-08	0.00064	CAACTCTAAACCCTAAAACCTAA
	BnaC01g38860D	3	BnaAnng28960D	ERF	339	358	+	22.7188	5.56e-09	0.00207	CCAGCTCAGCCCCCACCGAC
			BnaA08g13860D	ERF	339	358	-	21.4531	1.62e-08	0.00151	GTCGGTGGGGGCTGAGCTGG
			BnaA02g15420D	ERF	340	359	+	19.875	9.1e-08	0.00283	CAGCTCAGCCCCCACCGACG
	BnaC05g14660D	5	BnaA07g12690D	NAC	1035	1050	+	19.2969	5.05e-08	0.00933	CTTGGAACACAAGCAA
			BnaC07g16780D	NAC	1035	1050	+	19.2969	5.05e-08	0.00947	CTTGGAACACAAGCAA
			BnaC01g02450D	NAC	1035	1049	+	18.1406	6.16e-08	0.0115	CTTGGAACACAAGCA
			BnaA01g01440D	NAC	1035	1049	+	18.1406	6.16e-08	0.0115	CTTGGAACACAAGCA
			BnaC03g74980D	NAC	1030	1050	-	19.7344	9.41e-08	0.0176	TTGCTTGTGTTCCAAGTCTTC
	BnaC06g22760D	3	BnaC06g33880D	MYB_related	447	461	-	20.4118	7.03e-08	0.00203	CCAAAACCCTAAACT
			BnaA09g39480D	NAC	1795	1807	-	17.3544	5.42e-08	0.0102	GTACACGCAATCA
			BnaA07g17790D	NAC	1796	1816	-	20.5469	7.38e-08	0.00915	TGTCTTGATGTACACGCAATC
	BnaC08g36940D	2	BnaA02g15420D	ERF	619	638	-	20.5156	5.56e-08	0.00189	CTTCTCCTCCTTCGCCGTCT
			BnaA03g02000D	ERF	339	353	-	20.2812	7.7e-08	0.00481	TCGCCGCAACAGCCG
subfamily Ⅲ	BnaA02g03840D	2	BnaA08g02650D	B3	976	990	+	18.6618	8.06e-08	0.000618	ACCAAAAAAAAAAAA
			BnaA10g04120D	MYB	56	70	-	18.7031	6.59e-08	0.0246	GACGTGGTTGGTGGA
	BnaA02g04970D	3	BnaA02g03590D	AP2	1577	1596	-	18.8987	9.79e-08	0.00113	AAAAAAAAAAAAAAAAAAAA
			BnaA02g03590D	AP2	1578	1597	-	18.8987	9.79e-08	0.00113	AAAAAAAAAAAAAAAAAAAA
			BnaA02g03590D	AP2	1579	1598	-	18.8987	9.79e-08	0.00113	AAAAAAAAAAAAAAAAAAAA
			BnaA02g03590D	AP2	1580	1599	-	18.8987	9.79e-08	0.00113	AAAAAAAAAAAAAAAAAAAA
			BnaA02g03590D	AP2	1581	1600	-	18.8987	9.79e-08	0.00113	AAAAAAAAAAAAAAAAAAAA
			BnaA02g03590D	AP2	1582	1601	-	18.8987	9.79e-08	0.00113	AAAAAAAAAAAAAAAAAAAA
			BnaA02g03590D	AP2	1583	1602	-	18.8987	9.79e-08	0.00113	AAAAAAAAAAAAAAAAAAAA
			BnaA02g03590D	AP2	1584	1603	-	18.8987	9.79e-08	0.00113	AAAAAAAAAAAAAAAAAAAA
			BnaA02g03590D	AP2	1585	1604	-	18.8987	9.79e-08	0.00113	AAAAAAAAAAAAAAAAAAAA
			BnaA02g03590D	AP2	1586	1605	-	18.8987	9.79e-08	0.00113	AAAAAAAAAAAAAAAAAAAA
			BnaA02g03590D	AP2	1587	1606	-	18.8987	9.79e-08	0.00113	AAAAAAAAAAAAAAAAAAAA
			BnaA02g03590D	AP2	1588	1607	-	18.8987	9.79e-08	0.00113	AAAAAAAAAAAAAAAAAAAA
			BnaC01g01040D	Dof	1577	1604	+	21.4923	2.03e-09	0.000179	TTTTTTTTTTTTTTTTTTTTTTTTTTTT
			BnaC01g01040D	Dof	1578	1605	+	21.4923	2.03e-09	0.000179	TTTTTTTTTTTTTTTTTTTTTTTTTTTT
			BnaC01g01040D	Dof	1579	1606	+	21.4923	2.03e-09	0.000179	TTTTTTTTTTTTTTTTTTTTTTTTTTTT
			BnaC01g01040D	Dof	1580	1607	+	21.4923	2.03e-09	0.000179	TTTTTTTTTTTTTTTTTTTTTTTTTTTT
			BnaC01g01040D	Dof	1581	1608	+	20.9077	4.79e-09	0.000281	TTTTTTTTTTTTTTTTTTTTTTTTTTTA
			BnaC01g01040D	Dof	1576	1603	+	20.3538	1.03e-08	0.000455	GTTTTTTTTTTTTTTTTTTTTTTTTTTT
			BnaC01g01040D	Dof	1575	1602	+	18.7538	7.65e-08	0.00223	AGTTTTTTTTTTTTTTTTTTTTTTTTTT
			BnaC01g01040D	Dof	1574	1601	+	18.6923	8.21e-08	0.00223	CAGTTTTTTTTTTTTTTTTTTTTTTTTT
			BnaA03g56880D	MIKC_MADS	1577	1597	+	19.6029	9.21e-09	0.000139	TTTTTTTTTTTTTTTTTTTTT
			BnaA03g56880D	MIKC_MADS	1578	1598	+	19.6029	9.21e-09	0.000139	TTTTTTTTTTTTTTTTTTTTT
			BnaA03g56880D	MIKC_MADS	1579	1599	+	19.6029	9.21e-09	0.000139	TTTTTTTTTTTTTTTTTTTTT
			BnaA03g56880D	MIKC_MADS	1580	1600	+	19.6029	9.21e-09	0.000139	TTTTTTTTTTTTTTTTTTTTT
			BnaA03g56880D	MIKC_MADS	1581	1601	+	19.6029	9.21e-09	0.000139	TTTTTTTTTTTTTTTTTTTTT
			BnaA03g56880D	MIKC_MADS	1582	1602	+	19.6029	9.21e-09	0.000139	TTTTTTTTTTTTTTTTTTTTT
			BnaA03g56880D	MIKC_MADS	1583	1603	+	19.6029	9.21e-09	0.000139	TTTTTTTTTTTTTTTTTTTTT
			BnaA03g56880D	MIKC_MADS	1584	1604	+	19.6029	9.21e-09	0.000139	TTTTTTTTTTTTTTTTTTTTT
			BnaA03g56880D	MIKC_MADS	1585	1605	+	19.6029	9.21e-09	0.000139	TTTTTTTTTTTTTTTTTTTTT
			BnaA03g56880D	MIKC_MADS	1586	1606	+	19.6029	9.21e-09	0.000139	TTTTTTTTTTTTTTTTTTTTT
			BnaA03g56880D	MIKC_MADS	1587	1607	+	19.6029	9.21e-09	0.000139	TTTTTTTTTTTTTTTTTTTTT
			BnaA03g56880D	MIKC_MADS	1576	1596	+	18.4118	8.48e-08	0.00081	GTTTTTTTTTTTTTTTTTTTT
	BnaA02g04990D	1	BnaA07g12230D	Dof	1746	1774	-	18.9531	4.7e-08	0.0042	ATTTATTTTCTTTTGACTTTTTTTTTGTT
	BnaA07g04700D	1	BnaA07g12230D	Dof	1746	1774	-	18.9531	4.7e-08	0.0042	ATTTATTTTCTTTTGACTTTTTTTTTGTT
	BnaA07g23000D	13	BnaA02g02400D	E2F/DP	1142	1161	-	22.7812	1.71e-08	0.00212	GTGAAGTTTTGGCGGGAAAG
			BnaCnng63530D	E2F/DP	1135	1155	+	23.0147	1.89e-08	0.00354	GTTAAATCTTTCCCGCCAAAA
			BnaA04g29310D	ERF	603	623	+	21.8551	2.62e-08	0.00163	GGCGGTTGTTTCTGCGGTGGC
			BnaA08g24660D	ERF	719	739	-	19.375	8.22e-08	0.0102	CCTCATCAACCTCGCCGACGC
			BnaA06g12480D	MYB_related	1186	1200	-	15.9062	6.07e-08	0.00961	CCCCAAAATATCTAA
			BnaA05g28370D	NAC	1604	1623	+	21.4595	1.87e-08	0.00699	CTTACTTGAGCCACAAGTTA
			BnaA05g37400D	NAC	1603	1623	-	21.0938	3.51e-08	0.00662	TAACTTGTGGCTCAAGTAAGC
			BnaC05g47500D	NAC	1603	1623	-	21.0938	3.51e-08	0.00663	TAACTTGTGGCTCAAGTAAGC
			BnaC08g18550D	NAC	1608	1623	-	20.25	6.38e-08	0.0239	TAACTTGTGGCTCAAG
			BnaA02g04040D	NAC	1605	1623	-	20.3594	6.54e-08	0.00817	TAACTTGTGGCTCAAGTAA
			BnaC04g36420D	NAC	1606	1623	-	19.1094	7.46e-08	0.00932	TAACTTGTGGCTCAAGTA
			BnaCnng36980D	NAC	1605	1620	-	18.4844	8.61e-08	0.021	CTTGTGGCTCAAGTAA
			BnaA01g31650D	NAC	1605	1621	+	20.4375	9.59e-08	0.0164	TTACTTGAGCCACAAGT
	BnaA07g30320D	6	BnaA02g04040D	NAC	1621	1639	-	21.6719	1.28e-08	0.0024	TAACGTGTGCCTCAAGTAA
			BnaC09g43890D	NAC	1621	1639	+	20.3438	3.96e-08	0.00737	TTACTTGAGGCACACGTTA
			BnaC04g36420D	NAC	1622	1639	-	19.4062	4.85e-08	0.00909	TAACGTGTGCCTCAAGTA
			BnaA05g37400D	NAC	1619	1639	-	20.5469	6.25e-08	0.00662	TAACGTGTGCCTCAAGTAAGT
			BnaC05g47500D	NAC	1619	1639	-	20.5469	6.25e-08	0.00663	TAACGTGTGCCTCAAGTAAGT
			BnaC01g36350D	NAC	1621	1636	-	18.8594	9.2e-08	0.0173	CGTGTGCCTCAAGTAA
	BnaC03g10190D	1	BnaC02g39310D	bZIP	858	869	+	17.6947	4.51e-08	0.017	CGCTCACGTGGC
	BnaC06g24160D	1	BnaA02g02400D	E2F/DP	1139	1158	-	22.7812	1.71e-08	0.00212	GTGAAGTTTTGGCGGGAAAG
	BnaC06g24160D	2	BnaCnng63530D	E2F/DP	1132	1152	+	23.0147	1.89e-08	0.00354	GTTAAATCTTTCCCGCCAAAA
			BnaA06g12480D	MYB_related	1183	1197	-	15.9062	6.07e-08	0.00961	CCCCAAAATATCTAA
	BnaC06g33770D	9	BnaA02g04040D	NAC	1604	1622	-	21.6719	1.28e-08	0.0024	TAACGTGTGCCTCAAGTAA
			BnaA07g17790D	NAC	1604	1624	+	22.2031	1.38e-08	0.00512	TTACTTGAGGCACACGTTAAC
			BnaC09g43890D	NAC	1604	1622	+	20.3438	3.96e-08	0.00737	TTACTTGAGGCACACGTTA
			BnaC04g36420D	NAC	1605	1622	-	19.4062	4.85e-08	0.00909	TAACGTGTGCCTCAAGTA
			BnaAnng39480D	NAC	1604	1624	-	20.1875	5.54e-08	0.0207	GTTAACGTGTGCCTCAAGTAA
			BnaA05g37400D	NAC	1602	1622	-	20.5469	6.25e-08	0.00662	TAACGTGTGCCTCAAGTAAGT
			BnaC05g47500D	NAC	1602	1622	-	20.5469	6.25e-08	0.00663	TAACGTGTGCCTCAAGTAAGT
			BnaA05g37400D	NAC	1604	1624	+	20.4219	7.09e-08	0.00662	TTACTTGAGGCACACGTTAAC
			BnaC05g47500D	NAC	1604	1624	+	20.4219	7.09e-08	0.00663	TTACTTGAGGCACACGTTAAC
			BnaC01g36350D	NAC	1604	1619	-	18.8594	9.2e-08	0.0173	CGTGTGCCTCAAGTAA
	BnaC09g37240D	1	BnaC01g01040D	Dof	639	666	-	19.6923	2.45e-08	0.00096	TTTTTTAATTATTATTTTTTTCTTTTTA
subfamily Ⅳ	BnaA01g24560D	1	BnaA10g16730D	B3	138	152	+	16.2568	4.54e-08	0.0169	GAAGATGAAGGAGAG
	BnaA06g25170D	3	BnaC07g42330D	ARF	1166	1186	+	25.9	1.23e-09	0.000139	TTTACAGTTTTGACGAGAAAA
			BnaC07g42330D	ARF	987	1007	+	21.9875	9.35e-09	0.000488	TATATGGTTTTGGCGGAAAAC
			BnaC07g42330D	ARF	1033	1053	+	21.625	1.13e-08	0.000514	TTTATGGTTTTGGCATAAAAA
			BnaC07g42330D	ARF	1060	1080	+	19.9	2.56e-08	0.00104	TTTGCATTTTCGGCGTGAAAA
			BnaC07g42330D	ARF	1113	1133	+	19.075	3.71e-08	0.00135	TTTATAGTTTTGGTGTGAAAA
			BnaA03g52450D	B3	987	1007	+	25.0435	2.57e-09	0.000315	TATATGGTTTTGGCGGAAAAC
			BnaA03g52450D	B3	1166	1186	+	19.6812	3.43e-08	0.00211	TTTACAGTTTTGACGAGAAAA
			BnaA02g02400D	E2F/DP	988	1007	+	21.3281	4.16e-08	0.0031	ATATGGTTTTGGCGGAAAAC
	BnaA07g13950D	1	BnaC04g35300D	bHLH	1882	1898	+	20.7297	5.1e-08	0.0191	CATGTGGCCCACGTGTC
	BnaA08g15380D	2	BnaA09g53560D	bHLH	1138	1149	-	17.5625	3.5e-08	0.0131	AACTGTACGGAC
			BnaC05g38350D	SBP	1138	1149	-	18.375	3.5e-08	0.0131	AACTGTACGGAC
	BnaC03g48460D	3	BnaC07g42330D	ARF	746	766	+	32.6	1.73e-11	6.32e-06	TTTATGGTTTTGGCGGAAAAA
			BnaC07g42330D	ARF	907	927	+	30.4625	7.65e-11	1.4e-05	TTTACGGTTTTGACGAGAAAA
			BnaC07g42330D	ARF	700	720	+	25.475	1.52e-09	0.000139	TATACGGTTTTGGCGGAAAAC
			BnaC07g42330D	ARF	799	819	+	24.6125	2.42e-09	0.000177	TTTGCATTTTTGGCGTGAAAA
			BnaC07g42330D	ARF	976	996	+	23.5375	4.21e-09	0.000256	CTTGTGGTTTTGGCGAGAAAA
			BnaA03g52450D	B3	746	766	+	30.6522	8.27e-11	3.04e-05	TTTATGGTTTTGGCGGAAAAA
			BnaA03g52450D	B3	700	720	+	26.5652	1.1e-09	0.000202	TATACGGTTTTGGCGGAAAAC
			BnaA03g52450D	B3	907	927	+	22.942	7.63e-09	0.000676	TTTACGGTTTTGACGAGAAAA
			BnaA03g52450D	B3	976	996	+	22.5652	9.18e-09	0.000676	CTTGTGGTTTTGGCGAGAAAA
			BnaA03g52450D	B3	799	819	+	17.6377	8.09e-08	0.00425	TTTGCATTTTTGGCGTGAAAA
			BnaA02g02400D	E2F/DP	747	766	+	24.1094	7.21e-09	0.00212	TTATGGTTTTGGCGGAAAAA
			BnaA02g02400D	E2F/DP	701	720	+	21.625	3.48e-08	0.0031	ATACGGTTTTGGCGGAAAAC
	BnaC03g61870D	2	BnaA08g02650D	B3	1691	1705	-	18.8235	6.76e-08	0.000618	GAAAAAAAAAAAAAA
			BnaAnng24260D	bHLH	1211	1224	+	20.6476	9.72e-08	0.0365	CGACAGTCACGTGA
	BnaC04g15710D	4	BnaC09g39350D	ERF	1499	1513	+	22.2188	1.38e-08	0.00259	GGCGGAGGCGGTGAA
			BnaA07g10270D	ERF	1499	1513	+	20.7031	5.08e-08	0.00476	GGCGGAGGCGGTGAA
			BnaA06g27670D	ERF	1493	1513	-	20.1449	5.21e-08	0.00194	TTCACCGCCTCCGCCTCTGAT
			BnaC07g29370D	ERF	1493	1513	-	20.1449	5.21e-08	0.00194	TTCACCGCCTCCGCCTCTGAT
	BnaCnng28630D	2	BnaA09g52870D	GATA	1195	1207	-	16.8438	1.55e-08	0.00578	TGGATCGGATCCG
			BnaA07g18730D	GATA	1313	1327	-	17.8125	5.67e-08	0.0213	ATCCGGATCCGGATC
subfamily Ⅴ	BnaA01g08350D	2	BnaA06g24950D	MYB_related	1068	1086	-	18.5156	2.77e-08	0.00148	AAACTTAAACCCTAAACCC
			BnaC06g33880D	MYB_related	1069	1083	-	20.3235	8.06e-08	0.00216	CTTAAACCCTAAACC
	BnaA02g22500D	1	BnaA05g08020D	bZIP	1323	1340	-	21.1406	4.54e-08	0.017	GAGAGAAGACGTGGCAGC
	BnaA08g13680D	1	BnaCnng15140D	Dof	183	201	+	17.6562	9.33e-08	0.0169	AAAGAAAAAAAAGTGACAA
	BnaA10g02240D	3	BnaC01g07430D	bHLH	1318	1332	-	21.8736	2.46e-08	0.00461	CGTGAGAGCCACGTG
			BnaA07g27640D	bHLH	1320	1334	-	20	6.09e-08	0.00797	CACGTGAGAGCCACG
			BnaA07g27640D	bHLH	1318	1332	+	19.7031	8.51e-08	0.00797	CACGTGGCTCTCACG
			BnaC01g07430D	bHLH	1320	1334	+	20.3908	9.83e-08	0.00921	CGTGGCTCTCACGTG
	BnaC05g02160D	3	BnaC01g07430D	bHLH	590	604	-	21.8736	2.46e-08	0.00461	CGTGAGAGCCACGTG
			BnaA07g27640D	bHLH	592	606	-	20	6.09e-08	0.00797	CACGTGAGAGCCACG
			BnaA07g27640D	bHLH	590	604	+	19.7031	8.51e-08	0.00797	CACGTGGCTCTCACG
			BnaC01g07430D	bHLH	592	606	+	20.3908	9.83e-08	0.00921	CGTGGCTCTCACGTG
			BnaC07g20900D	GRAS	493	512	+	19.2	2.78e-08	0.00668	CAGAAGAAGACAGAAGAAGT
	BnaC07g48660D	1	BnaA09g34950D	Dof	354	374	-	18.4062	6.84e-08	0.0073	GTAACTTTTTTTTCTTTTTTT
	BnaC08g43570D	1	BnaC07g20900D	GRAS	1053	1072	+	18.5286	7.06e-08	0.00668	GAGAGAGAGACAAAGGCACC
subfamily Ⅵ	BnaA06g04210D	3	BnaA05g05000D	MIKC_MADS	552	570	+	21.0625	3.2e-08	0.00566	TTACCAAAACTGGAAAAAA
			BnaA04g00890D	MIKC_MADS	552	569	+	20.913	4.22e-08	0.0077	TTACCAAAACTGGAAAAA
			BnaC03g62970D	MIKC_MADS	552	570	-	18.7101	4.33e-08	0.00808	TTTTTTCCAGTTTTGGTAA
	BnaA07g14060D	2	BnaC01g42310D	Dof	1136	1156	-	17.0781	5.64e-08	0.0204	TCGTTTCTTTTTTTCCTTTTC
			BnaA03g56880D	MIKC_MADS	1133	1153	-	18.9118	3.65e-08	0.000414	TTTCTTTTTTTCCTTTTCTTT
	BnaA08g29100D	5	BnaC06g42740D	BBR-BPC	661	681	-	20.7568	1.56e-08	0.000202	ACCTTCCTCTCTCTCTGTCTC
			BnaC07g47530D	BBR-BPC	660	689	+	-12.5625	7.8e-08	0.000896	AGAGACAGAGAGAGAGGAAGGTTTGATGAG
			BnaC06g00880D	ERF	600	614	+	20.8906	5.42e-08	0.00677	TCATCTCCACCGCCG
			BnaA07g21680D	ERF	600	614	+	20.3281	7e-08	0.00874	TCATCTCCACCGCCG
			BnaA08g13940D	ERF	603	623	+	19.9265	9.58e-08	0.0049	TCTCCACCGCCGGCAGCTCGG
	BnaC05g05380D	5	BnaA07g23270D	C2H2	1875	1893	+	20.1833	7.56e-08	0.00806	CCTCCCCCCCCCCCCCCCC
			BnaCnng15140D	Dof	1535	1553	+	18.125	4.5e-08	0.0163	AAAACGTAAAAAGGGAAAA
			BnaA05g05000D	MIKC_MADS	501	519	+	21.0625	3.2e-08	0.00566	TTACCAAAACTGGAAAAAA
			BnaA04g00890D	MIKC_MADS	501	518	+	20.913	4.22e-08	0.0077	TTACCAAAACTGGAAAAA
			BnaC03g62970D	MIKC_MADS	501	519	-	18.7101	4.33e-08	0.00808	TTTTTTCCAGTTTTGGTAA
	BnaC08g16160D	39	BnaA02g03590D	AP2	1594	1613	-	18.9873	8.78e-08	0.00113	AGAAGAGAGAGAGAGAGAGA
			BnaA02g03590D	AP2	564	583	+	18.8987	9.79e-08	0.00113	AAAAAAAAAAAAAAAAAAAA
			BnaA02g03590D	AP2	565	584	+	18.8987	9.79e-08	0.00113	AAAAAAAAAAAAAAAAAAAA
			BnaC07g47530D	BBR-BPC	1577	1606	-	40.775	4.64e-15	5.73e-10	AGAGAGAGAGAGATAGATAGAGAGAGAGAG
			BnaC07g47530D	BBR-BPC	1579	1608	-	40.75	4.72e-15	5.73e-10	AGAGAGAGAGAGAGATAGATAGAGAGAGAG
			BnaC07g47530D	BBR-BPC	1583	1612	-	36.9875	1.93e-14	1.25e-09	GAAGAGAGAGAGAGAGAGATAGATAGAGAG
			BnaC07g47530D	BBR-BPC	1581	1610	-	35.7125	3.73e-14	1.51e-09	AGAGAGAGAGAGAGAGATAGATAGAGAGAG
			BnaC07g47530D	BBR-BPC	1575	1604	-	30.65	2.39e-13	7.9e-09	AGAGAGAGAGATAGATAGAGAGAGAGAGAA
			BnaC06g42740D	BBR-BPC	1589	1609	+	32.3378	1.87e-11	1.13e-06	ATCTATCTCTCTCTCTCTCTC
			BnaC06g42740D	BBR-BPC	1591	1611	+	31.6486	3.01e-11	1.21e-06	CTATCTCTCTCTCTCTCTCTT
			BnaC07g47530D	BBR-BPC	1573	1602	-	11.6875	1.37e-10	3.84e-06	AGAGAGAGATAGATAGAGAGAGAGAGAAGA
			BnaC06g42740D	BBR-BPC	1577	1597	+	28.0541	3.05e-10	8.53e-06	CTCTCTCTCTCTATCTATCTC
			BnaC06g42740D	BBR-BPC	1585	1605	+	27.4054	4.5e-10	1.17e-05	CTCTATCTATCTCTCTCTCTC
			BnaC06g42740D	BBR-BPC	1579	1599	+	27.2297	4.97e-10	1.2e-05	CTCTCTCTCTATCTATCTCTC
			BnaC06g42740D	BBR-BPC	1575	1595	+	26.6216	7.12e-10	1.62e-05	TTCTCTCTCTCTCTATCTATC
			BnaC07g47530D	BBR-BPC	1585	1614	-	5.225	8.84e-10	1.79e-05	CAGAAGAGAGAGAGAGAGAGATAGATAGAG
			BnaC07g47530D	BBR-BPC	1587	1616	-	3.6375	1.39e-09	2.65e-05	AGCAGAAGAGAGAGAGAGAGAGATAGATAG
			BnaC06g42740D	BBR-BPC	1581	1601	+	24.4459	2.38e-09	4.79e-05	CTCTCTCTATCTATCTCTCTC
			BnaC07g47530D	BBR-BPC	1591	1620	-	0.3375	3.24e-09	5.12e-05	AGCGAGCAGAAGAGAGAGAGAGAGAGATAG
			BnaC06g42740D	BBR-BPC	1587	1607	+	22.4865	6.64e-09	0.000101	CTATCTATCTCTCTCTCTCTC
			BnaC06g42740D	BBR-BPC	1593	1613	+	22.473	6.69e-09	0.000101	ATCTCTCTCTCTCTCTCTTCT
			BnaC06g42740D	BBR-BPC	1573	1593	+	21.8378	9.18e-09	0.000133	TCTTCTCTCTCTCTCTATCTA
			BnaC07g47530D	BBR-BPC	1589	1618	-	-7.1875	2.21e-08	0.000298	CGAGCAGAAGAGAGAGAGAGAGAGATAGAT
			BnaC07g47530D	BBR-BPC	1571	1600	-	-8.1375	2.8e-08	0.000364	AGAGAGATAGATAGAGAGAGAGAGAAGAGT
			BnaC06g42740D	BBR-BPC	1595	1615	+	19.1622	3.34e-08	0.000391	CTCTCTCTCTCTCTCTTCTGC
			BnaC06g42740D	BBR-BPC	1583	1603	+	18.7568	4.02e-08	0.000457	CTCTCTATCTATCTCTCTCTC
			BnaC02g30930D	ERF	1791	1811	-	26.6094	5.37e-10	6.68e-05	CGACTGCGGCGACGGCGGAGT
			BnaA02g22560D	ERF	1791	1811	-	26.6094	5.37e-10	6.68e-05	CGACTGCGGCGACGGCGGAGT
			BnaA08g13940D	ERF	1791	1811	+	25.6765	1.55e-09	0.000192	ACTCCGCCGTCGCCGCAGTCG
			BnaA02g15420D	ERF	1792	1811	+	24.4375	1.98e-09	0.000148	CTCCGCCGTCGCCGCAGTCG
			BnaCnng60520D	ERF	1806	1826	+	24.8438	2.02e-09	0.000251	CAGTCGCAGTCGCCGCCGTCG
			BnaA03g04570D	ERF	1790	1810	+	24.5781	2.58e-09	0.000321	TACTCCGCCGTCGCCGCAGTC
			BnaA01g23940D	ERF	1794	1821	+	24.2344	3.11e-09	0.000579	CCGCCGTCGCCGCAGTCGCAGTCGCCGC
			BnaA03g02000D	ERF	1794	1808	+	24.0156	3.35e-09	0.000418	CCGCCGTCGCCGCAG
			BnaC02g30930D	ERF	1794	1814	-	24.2656	4e-09	0.000293	CTGCGACTGCGGCGACGGCGG
			BnaA02g22560D	ERF	1794	1814	-	24.2656	4e-09	0.000294	CTGCGACTGCGGCGACGGCGG
			BnaA03g40380D	ERF	1810	1828	+	23.5469	6.82e-09	0.000638	CGCAGTCGCCGCCGTCGTA
			BnaA06g27670D	ERF	1793	1813	+	23.4348	7.17e-09	0.000444	TCCGCCGTCGCCGCAGTCGCA
			BnaC07g29370D	ERF	1793	1813	+	23.4348	7.17e-09	0.000445	TCCGCCGTCGCCGCAGTCGCA
			BnaC02g30930D	ERF	1797	1817	-	23.4375	7.74e-09	0.000412	CGACTGCGACTGCGGCGACGG
			BnaA02g22560D	ERF	1797	1817	-	23.4375	7.74e-09	0.000413	CGACTGCGACTGCGGCGACGG
			BnaA04g29310D	ERF	1793	1813	-	23.087	1.05e-08	0.000984	TGCGACTGCGGCGACGGCGGA
			BnaC09g06610D	ERF	1792	1810	-	22.6094	1.12e-08	0.00209	GACTGCGGCGACGGCGGAG
			BnaA06g23710D	ERF	1792	1810	-	22.6094	1.12e-08	0.00209	GACTGCGGCGACGGCGGAG
			BnaA07g23090D	ERF	1794	1814	+	23.0938	1.16e-08	0.0012	CCGCCGTCGCCGCAGTCGCAG
			BnaA02g15420D	ERF	1804	1823	+	22.3125	1.3e-08	0.000605	CGCAGTCGCAGTCGCCGCCG
			BnaA06g27670D	ERF	1790	1810	+	22.4203	1.35e-08	0.000717	TACTCCGCCGTCGCCGCAGTC
			BnaC07g29370D	ERF	1790	1810	+	22.4203	1.35e-08	0.000718	TACTCCGCCGTCGCCGCAGTC
			BnaA08g13860D	ERF	1806	1825	-	21.5469	1.46e-08	0.00151	GACGGCGGCGACTGCGACTG
			BnaA03g04570D	ERF	1793	1813	+	22.5938	1.47e-08	0.0011	TCCGCCGTCGCCGCAGTCGCA
			BnaC07g10670D	ERF	1812	1826	-	22.4688	1.49e-08	0.00451	CGACGGCGGCGACTG
			BnaC06g03860D	ERF	1812	1826	-	22.3906	1.56e-08	0.00292	CGACGGCGGCGACTG
			BnaA02g32120D	ERF	1790	1808	-	22.2969	1.69e-08	0.0021	CTGCGGCGACGGCGGAGTA
			BnaA03g04570D	ERF	1796	1816	+	22.2969	1.87e-08	0.00116	GCCGTCGCCGCAGTCGCAGTC
			BnaC02g30930D	ERF	1800	1820	-	22.2344	1.93e-08	0.000856	CGGCGACTGCGACTGCGGCGA
			BnaA02g22560D	ERF	1800	1820	-	22.2344	1.93e-08	0.000858	CGGCGACTGCGACTGCGGCGA
			BnaC09g37870D	ERF	1812	1826	+	20.9531	2e-08	0.0025	CAGTCGCCGCCGTCG
			BnaC02g30930D	ERF	1803	1823	-	22.1406	2.07e-08	0.000856	CGGCGGCGACTGCGACTGCGG
			BnaA02g22560D	ERF	1803	1823	-	22.1406	2.07e-08	0.000858	CGGCGGCGACTGCGACTGCGG
			BnaC02g08170D	ERF	1812	1826	+	21.8281	2.38e-08	0.00446	CAGTCGCCGCCGTCG
			BnaA08g00990D	ERF	1791	1811	-	21.9688	2.47e-08	0.00275	CGACTGCGGCGACGGCGGAGT
			BnaC09g20100D	ERF	1812	1826	+	21.875	2.62e-08	0.00339	CAGTCGCCGCCGTCG
			BnaA05g09970D	ERF	1812	1826	+	21.8594	2.68e-08	0.00502	CAGTCGCCGCCGTCG
			BnaAnng40920D	ERF	1810	1824	+	21.8125	2.76e-08	0.00518	CGCAGTCGCCGCCGT
			BnaA02g15420D	ERF	1807	1826	+	21.3281	2.92e-08	0.00109	AGTCGCAGTCGCCGCCGTCG
			BnaA08g00990D	ERF	1797	1817	-	21.7656	2.95e-08	0.00275	CGACTGCGACTGCGGCGACGG
			BnaA09g27300D	ERF	1812	1826	+	21.6094	3.02e-08	0.00565	CAGTCGCCGCCGTCG
			BnaC09g27360D	ERF	1792	1806	-	21.8906	3.08e-08	0.00928	GCGGCGACGGCGGAG
			BnaA03g40380D	ERF	1807	1825	+	21.7031	3.13e-08	0.00234	AGTCGCAGTCGCCGCCGTC
			BnaA06g27670D	ERF	1802	1822	+	20.6667	3.85e-08	0.00159	GCCGCAGTCGCAGTCGCCGCC
			BnaC07g29370D	ERF	1802	1822	+	20.6667	3.85e-08	0.00159	GCCGCAGTCGCAGTCGCCGCC
			BnaA07g24590D	ERF	1812	1826	+	21.3125	3.96e-08	0.00509	CAGTCGCCGCCGTCG
			BnaC07g08360D	ERF	1791	1805	-	21.1406	5.21e-08	0.00545	CGGCGACGGCGGAGT
			BnaA08g13940D	ERF	1797	1817	+	20.7206	5.75e-08	0.00358	CCGTCGCCGCAGTCGCAGTCG
			BnaC07g08360D	ERF	1812	1826	-	21	5.82e-08	0.00545	CGACGGCGGCGACTG
			BnaA01g34910D	ERF	1809	1829	+	20.8281	7e-08	0.00522	TCGCAGTCGCCGCCGTCGTAC
			BnaA08g13860D	ERF	1803	1822	-	20	7.36e-08	0.00458	GGCGGCGACTGCGACTGCGG
			BnaA07g23090D	ERF	1809	1829	+	20.625	7.91e-08	0.00492	TCGCAGTCGCCGCCGTCGTAC
			BnaA03g40380D	ERF	1792	1810	+	20.3906	8.36e-08	0.00446	CTCCGCCGTCGCCGCAGTC
			BnaC02g08170D	ERF	1794	1808	+	20.3438	9.39e-08	0.00879	CCGCCGTCGCCGCAG
			BnaC09g20100D	ERF	1794	1808	+	20.0938	9.64e-08	0.00516	CCGCCGTCGCCGCAG
			BnaAnng31240D	LBD	1790	1810	+	23.9375	5.38e-09	0.000373	TACTCCGCCGTCGCCGCAGTC
			BnaCnng60770D	LBD	1790	1810	+	23.9375	5.38e-09	0.000372	TACTCCGCCGTCGCCGCAGTC
			BnaAnng31240D	LBD	1793	1813	+	23.7969	5.99e-09	0.000373	TCCGCCGTCGCCGCAGTCGCA
			BnaCnng60770D	LBD	1793	1813	+	23.7969	5.99e-09	0.000372	TCCGCCGTCGCCGCAGTCGCA
			BnaAnng31240D	LBD	1802	1822	+	22.2344	1.9e-08	0.00101	GCCGCAGTCGCAGTCGCCGCC
			BnaCnng60770D	LBD	1802	1822	+	22.2344	1.9e-08	0.00101	GCCGCAGTCGCAGTCGCCGCC
			BnaAnng31240D	LBD	1805	1825	+	21.8125	2.56e-08	0.0012	GCAGTCGCAGTCGCCGCCGTC
			BnaCnng60770D	LBD	1805	1825	+	21.8125	2.56e-08	0.00119	GCAGTCGCAGTCGCCGCCGTC
			BnaAnng31240D	LBD	1799	1819	+	20.9375	4.7e-08	0.00195	GTCGCCGCAGTCGCAGTCGCC
			BnaCnng60770D	LBD	1799	1819	+	20.9375	4.7e-08	0.00195	GTCGCCGCAGTCGCAGTCGCC
			BnaA02g12180D	LBD	1791	1811	+	20.5938	6.5e-08	0.00531	ACTCCGCCGTCGCCGCAGTCG
			BnaCnng14500D	LBD	1791	1811	+	20.5938	6.5e-08	0.0053	ACTCCGCCGTCGCCGCAGTCG
			BnaA02g12180D	LBD	1797	1817	+	20.4688	7.12e-08	0.00531	CCGTCGCCGCAGTCGCAGTCG
			BnaCnng14500D	LBD	1797	1817	+	20.4688	7.12e-08	0.0053	CCGTCGCCGCAGTCGCAGTCG
			BnaA03g56880D	MIKC_MADS	564	584	-	19.6029	9.21e-09	0.000139	TTTTTTTTTTTTTTTTTTTTT
			BnaA03g56880D	MIKC_MADS	1594	1614	+	19.0882	2.64e-08	0.000336	TCTCTCTCTCTCTCTCTTCTG
			BnaA03g56880D	MIKC_MADS	563	583	-	19.0441	2.86e-08	0.000336	TTTTTTTTTTTTTTTTTTTTG
			BnaA03g56880D	MIKC_MADS	562	582	-	18.4853	7.54e-08	0.000783	TTTTTTTTTTTTTTTTTTTGT
			BnaC05g40480D	MYB	1916	1936	-	19.7656	3.95e-09	0.00144	TCGGGGGTGGTGGTAGGTACG
	BnaC08g18970D	49	BnaC06g42740D	BBR-BPC	1729	1749	+	30.6486	5.78e-11	2.1e-06	CTCTCTCTCTCTCTCCCACTC
			BnaC07g47530D	BBR-BPC	1729	1758	-	7.6	4.45e-10	9.52e-06	AGCGAGCAAGAGTGGGAGAGAGAGAGAGAG
			BnaC07g47530D	BBR-BPC	1727	1756	-	2.075	2.06e-09	3.75e-05	CGAGCAAGAGTGGGAGAGAGAGAGAGAGCG
			BnaC06g42740D	BBR-BPC	1725	1745	+	24.1622	2.76e-09	5.01e-05	TACGCTCTCTCTCTCTCTCCC
			BnaC06g42740D	BBR-BPC	1731	1751	+	23.9865	3.03e-09	5.24e-05	CTCTCTCTCTCTCCCACTCTT
			BnaC07g47530D	BBR-BPC	1725	1754	-	-3.8625	9.67e-09	0.000141	AGCAAGAGTGGGAGAGAGAGAGAGAGCGTA
			BnaC07g47530D	BBR-BPC	1731	1760	-	-4.775	1.2e-08	0.000168	TAAGCGAGCAAGAGTGGGAGAGAGAGAGAG
			BnaC06g42740D	BBR-BPC	1723	1743	+	18.0811	5.47e-08	0.000595	GCTACGCTCTCTCTCTCTCTC
			BnaC06g42740D	BBR-BPC	1727	1747	+	18.0405	5.57e-08	0.000595	CGCTCTCTCTCTCTCTCCCAC
			BnaC07g47530D	BBR-BPC	1723	1752	-	-11.675	6.31e-08	0.000766	CAAGAGTGGGAGAGAGAGAGAGAGCGTAGC
			BnaA02g15420D	ERF	1948	1967	+	28.5781	2.61e-11	7.97e-06	CTCCGCCGTCACCGCCGTCG
			BnaA02g15420D	ERF	1954	1973	+	28.1562	4.27e-11	7.97e-06	CGTCACCGCCGTCGCCGCCA
			BnaC02g30930D	ERF	1947	1967	-	29.0625	5e-11	1.86e-05	CGACGGCGGTGACGGCGGAGT
			BnaA02g22560D	ERF	1947	1967	-	29.0625	5e-11	1.87e-05	CGACGGCGGTGACGGCGGAGT
			BnaA06g27670D	ERF	1949	1969	+	30.0725	6.61e-11	2.46e-05	TCCGCCGTCACCGCCGTCGCC
			BnaC07g29370D	ERF	1949	1969	+	30.0725	6.61e-11	2.46e-05	TCCGCCGTCACCGCCGTCGCC
			BnaCnng60520D	ERF	1950	1970	+	27.6562	1.05e-10	3.17e-05	CCGCCGTCACCGCCGTCGCCG
			BnaA04g29310D	ERF	1949	1969	-	28.2899	1.22e-10	4.55e-05	GGCGACGGCGGTGACGGCGGA
			BnaA03g40380D	ERF	1957	1975	+	27.4688	1.34e-10	2.63e-05	CACCGCCGTCGCCGCCATC
			BnaA03g40380D	ERF	1951	1969	+	27.4219	1.41e-10	2.63e-05	CGCCGTCACCGCCGTCGCC
			BnaA03g02000D	ERF	1950	1964	+	26.9844	1.69e-10	6.35e-05	CCGCCGTCACCGCCG
			BnaCnng60520D	ERF	1956	1976	+	27.2344	1.7e-10	3.17e-05	TCACCGCCGTCGCCGCCATCG
			BnaA02g15420D	ERF	1957	1976	+	26.7969	1.91e-10	2.38e-05	CACCGCCGTCGCCGCCATCG
			BnaC02g30930D	ERF	1956	1976	-	27.5156	2.31e-10	4.31e-05	CGATGGCGGCGACGGCGGTGA
			BnaA02g22560D	ERF	1956	1976	-	27.5156	2.31e-10	4.31e-05	CGATGGCGGCGACGGCGGTGA
			BnaA08g13860D	ERF	1953	1972	-	24.6562	2.65e-10	9.91e-05	GGCGGCGACGGCGGTGACGG
			BnaA03g04570D	ERF	1946	1966	+	26.8125	2.76e-10	0.000103	GACTCCGCCGTCACCGCCGTC
			BnaC09g06610D	ERF	1948	1966	-	25.8594	3.22e-10	0.000121	GACGGCGGTGACGGCGGAG
			BnaA06g23710D	ERF	1948	1966	-	25.8594	3.22e-10	0.000121	GACGGCGGTGACGGCGGAG
			BnaA06g27670D	ERF	1955	1975	+	27.058	6.33e-10	7.93e-05	GTCACCGCCGTCGCCGCCATC
			BnaC07g29370D	ERF	1955	1975	+	27.058	6.33e-10	7.95e-05	GTCACCGCCGTCGCCGCCATC
			BnaA03g02000D	ERF	1959	1973	+	25.4375	7.88e-10	0.000148	CCGCCGTCGCCGCCA
			BnaA08g13940D	ERF	1947	1967	+	26.3235	9.05e-10	0.000175	ACTCCGCCGTCACCGCCGTCG
			BnaA08g13940D	ERF	1956	1976	+	26.2794	9.39e-10	0.000175	TCACCGCCGTCGCCGCCATCG
			BnaA02g15420D	ERF	1951	1970	+	25.1094	1.05e-09	9.77e-05	CGCCGTCACCGCCGTCGCCG
			BnaA04g29310D	ERF	1955	1975	-	25.8261	1.16e-09	0.000216	GATGGCGGCGACGGCGGTGAC
			BnaC02g30930D	ERF	1953	1973	-	25.5469	1.37e-09	0.000128	TGGCGGCGACGGCGGTGACGG
			BnaA02g22560D	ERF	1953	1973	-	25.5469	1.37e-09	0.000128	TGGCGGCGACGGCGGTGACGG
			BnaA06g27670D	ERF	1952	1972	+	25.7391	1.59e-09	0.000147	GCCGTCACCGCCGTCGCCGCC
			BnaC07g29370D	ERF	1952	1972	+	25.7391	1.59e-09	0.000148	GCCGTCACCGCCGTCGCCGCC
			BnaA03g04570D	ERF	1955	1975	+	24.9688	1.79e-09	0.000321	GTCACCGCCGTCGCCGCCATC
			BnaA01g34910D	ERF	1953	1973	+	25.4219	1.97e-09	0.000698	CCGTCACCGCCGTCGCCGCCA
			BnaA02g32120D	ERF	1946	1964	-	24.5469	2.13e-09	0.000795	CGGCGGTGACGGCGGAGTC
			BnaA08g13940D	ERF	1953	1973	+	25.2353	2.21e-09	0.000206	CCGTCACCGCCGTCGCCGCCA
			BnaA08g24660D	ERF	1954	1974	+	22	2.21e-09	0.000826	CGTCACCGCCGTCGCCGCCAT
			BnaA06g27670D	ERF	1946	1966	+	25.087	2.45e-09	0.000183	GACTCCGCCGTCACCGCCGTC
			BnaC07g29370D	ERF	1946	1966	+	25.087	2.45e-09	0.000183	GACTCCGCCGTCACCGCCGTC
			BnaA08g13860D	ERF	1947	1966	-	22.9531	2.74e-09	0.000511	GACGGCGGTGACGGCGGAGT
			BnaA01g23940D	ERF	1959	1986	+	24.3281	2.81e-09	0.000579	CCGCCGTCGCCGCCATCGTACATGTACC
			BnaA07g23090D	ERF	1959	1979	+	24.5312	3.09e-09	0.00114	CCGCCGTCGCCGCCATCGTAC
			BnaA03g04570D	ERF	1952	1972	+	24.25	3.49e-09	0.000326	GCCGTCACCGCCGTCGCCGCC
			BnaA07g10270D	ERF	1949	1963	-	23.2812	3.56e-09	0.00133	GGCGGTGACGGCGGA
			BnaC05g42130D	ERF	1950	1970	-	21.7656	3.72e-09	0.00139	CGGCGACGGCGGTGACGGCGG
			BnaA01g34910D	ERF	1959	1979	+	24.7031	3.75e-09	0.000698	CCGCCGTCGCCGCCATCGTAC
			BnaCnng60520D	ERF	1947	1967	+	23.9844	4.49e-09	0.000419	ACTCCGCCGTCACCGCCGTCG
			BnaA02g32120D	ERF	1955	1973	-	23.7812	4.54e-09	0.000847	TGGCGGCGACGGCGGTGAC
			BnaC02g30930D	ERF	1950	1970	-	24.0625	4.72e-09	0.000293	CGGCGACGGCGGTGACGGCGG
			BnaA02g22560D	ERF	1950	1970	-	24.0625	4.72e-09	0.000294	CGGCGACGGCGGTGACGGCGG
			BnaA08g24660D	ERF	1948	1968	+	21.4531	5.1e-09	0.000953	CTCCGCCGTCACCGCCGTCGC
			BnaA02g15420D	ERF	1945	1964	+	23.3281	5.4e-09	0.000336	AGACTCCGCCGTCACCGCCG
			BnaC06g00880D	ERF	1950	1964	+	23.2969	5.46e-09	0.00205	CCGCCGTCACCGCCG
			BnaA03g40380D	ERF	1948	1966	+	23.7188	5.87e-09	0.000638	CTCCGCCGTCACCGCCGTC
			BnaA08g00990D	ERF	1947	1967	-	23.5156	5.93e-09	0.00222	CGACGGCGGTGACGGCGGAGT
			BnaA07g23090D	ERF	1953	1973	+	23.8125	6.11e-09	0.00114	CCGTCACCGCCGTCGCCGCCA
			BnaA06g24080D	ERF	1959	1973	+	23.4062	6.11e-09	0.00228	CCGCCGTCGCCGCCA
			BnaC09g39350D	ERF	963	977	+	22.8125	7.02e-09	0.00259	GGTGAAGGCGGTGGA
			BnaA07g10270D	ERF	1958	1972	-	22.5781	7.81e-09	0.00146	GGCGGCGACGGCGGT
			BnaC09g37870D	ERF	1953	1967	+	21.6875	7.9e-09	0.0025	CCGTCACCGCCGTCG
			BnaC09g20100D	ERF	1959	1973	+	23.1562	8.55e-09	0.0032	CCGCCGTCGCCGCCA
			BnaC06g03860D	ERF	1959	1973	-	22.8594	9.6e-09	0.00292	TGGCGGCGACGGCGG
			BnaAnng40920D	ERF	1960	1974	+	22.7656	1.02e-08	0.00383	CGCCGTCGCCGCCAT
			BnaA07g23090D	ERF	1950	1970	+	22.9688	1.29e-08	0.0012	CCGCCGTCACCGCCGTCGCCG
			BnaAnng03730D	ERF	1950	1964	+	21.3594	1.32e-08	0.00495	CCGCCGTCACCGCCG
			BnaA01g34910D	ERF	1950	1970	+	23.0938	1.41e-08	0.00175	CCGCCGTCACCGCCGTCGCCG
			BnaA07g12040D	ERF	1950	1964	+	21.1562	1.41e-08	0.00328	CCGCCGTCACCGCCG
			BnaA07g33640D	ERF	1955	1975	-	21.7188	1.58e-08	0.003	GATGGCGGCGACGGCGGTGAC
			BnaA07g33640D	ERF	1949	1969	-	21.7031	1.61e-08	0.003	GGCGACGGCGGTGACGGCGGA
			BnaC09g37870D	ERF	1959	1973	+	21.125	1.62e-08	0.0025	CCGCCGTCGCCGCCA
			BnaA06g27670D	ERF	1958	1978	+	22.1014	1.64e-08	0.000762	ACCGCCGTCGCCGCCATCGTA
			BnaC07g29370D	ERF	1958	1978	+	22.1014	1.64e-08	0.000763	ACCGCCGTCGCCGCCATCGTA
			BnaC07g08360D	ERF	1962	1976	-	22.5156	1.66e-08	0.00545	CGATGGCGGCGACGG
			BnaCnng60520D	ERF	1953	1973	+	22.4062	1.75e-08	0.00131	CCGTCACCGCCGTCGCCGCCA
			BnaA07g12040D	ERF	1959	1973	+	21.0312	1.75e-08	0.00328	CCGCCGTCGCCGCCA
			BnaA05g09970D	ERF	1959	1973	+	22.2969	1.76e-08	0.00502	CCGCCGTCGCCGCCA
			BnaA08g00990D	ERF	1956	1976	-	22.3281	1.81e-08	0.00275	CGATGGCGGCGACGGCGGTGA
			BnaC02g08170D	ERF	1959	1973	+	22.0469	1.92e-08	0.00446	CCGCCGTCGCCGCCA
			BnaA04g29310D	ERF	1958	1978	-	22.058	2.26e-08	0.00163	TACGATGGCGGCGACGGCGGT
			BnaC06g00880D	ERF	1959	1973	+	21.8594	2.27e-08	0.00425	CCGCCGTCGCCGCCA
			BnaA07g21680D	ERF	1950	1964	+	21.5938	2.44e-08	0.00627	CCGCCGTCACCGCCG
			BnaC09g06610D	ERF	1957	1975	-	21.7344	2.51e-08	0.00313	GATGGCGGCGACGGCGGTG
			BnaA06g23710D	ERF	1957	1975	-	21.7344	2.51e-08	0.00312	GATGGCGGCGACGGCGGTG
			BnaA07g24590D	ERF	1959	1973	+	21.8281	2.64e-08	0.00509	CCGCCGTCGCCGCCA
			BnaC09g20100D	ERF	1953	1967	+	21.8281	2.72e-08	0.00339	CCGTCACCGCCGTCG
			BnaAnng28960D	ERF	1953	1972	+	21.3281	2.73e-08	0.0034	CCGTCACCGCCGTCGCCGCC
			BnaA07g10270D	ERF	1955	1969	-	21.3125	2.88e-08	0.0036	GGCGACGGCGGTGAC
			BnaA09g27300D	ERF	1959	1973	+	21.625	2.95e-08	0.00565	CCGCCGTCGCCGCCA
			BnaA03g04570D	ERF	1949	1969	+	21.6719	3.07e-08	0.00164	TCCGCCGTCACCGCCGTCGCC
			BnaC07g10670D	ERF	1959	1973	-	21.6875	3.08e-08	0.00451	TGGCGGCGACGGCGG
			BnaC05g42130D	ERF	962	982	+	20.25	3.18e-08	0.00593	TGGTGAAGGCGGTGGAGACTT
			BnaA06g24080D	ERF	1950	1964	+	21.5625	3.26e-08	0.0059	CCGCCGTCACCGCCG
			BnaA07g21680D	ERF	1959	1973	+	21.1875	3.35e-08	0.00627	CCGCCGTCGCCGCCA
			BnaC07g10670D	ERF	1953	1967	-	21.5312	3.61e-08	0.00451	CGACGGCGGTGACGG
			BnaAnng03730D	ERF	1959	1973	+	20.5625	3.77e-08	0.00706	CCGCCGTCGCCGCCA
			BnaC09g20100D	ERF	1962	1976	+	21.3438	3.86e-08	0.00362	CCGTCGCCGCCATCG
			BnaC02g08170D	ERF	1953	1967	+	21.3125	3.93e-08	0.00491	CCGTCACCGCCGTCG
			BnaA02g32120D	ERF	962	980	+	21.2812	3.98e-08	0.00304	TGGTGAAGGCGGTGGAGAC
			BnaC06g03860D	ERF	1953	1967	-	21.2969	4.04e-08	0.00504	CGACGGCGGTGACGG
			BnaA07g24590D	ERF	1953	1967	+	21.2812	4.08e-08	0.00509	CCGTCACCGCCGTCG
			BnaA02g32120D	ERF	1952	1970	-	21.25	4.08e-08	0.00304	CGGCGACGGCGGTGACGGC
			BnaC07g08360D	ERF	1956	1970	-	21.3906	4.25e-08	0.00545	CGGCGACGGCGGTGA
			BnaA07g23090D	ERF	1956	1976	+	21.3438	4.69e-08	0.00351	TCACCGCCGTCGCCGCCATCG
			BnaA06g24080D	ERF	1953	1967	+	21.0938	4.74e-08	0.0059	CCGTCACCGCCGTCG
			BnaA09g27300D	ERF	1953	1967	+	21.0781	4.9e-08	0.00613	CCGTCACCGCCGTCG
			BnaC09g20100D	ERF	1956	1970	+	20.9375	5.21e-08	0.0039	TCACCGCCGTCGCCG
			BnaA05g09970D	ERF	1953	1967	+	21.0312	5.43e-08	0.00677	CCGTCACCGCCGTCG
			BnaA03g40380D	ERF	1960	1978	+	20.9219	5.67e-08	0.00354	CGCCGTCGCCGCCATCGTA
			BnaA08g00990D	ERF	1953	1973	-	20.9688	5.68e-08	0.00424	TGGCGGCGACGGCGGTGACGG
			BnaA03g02000D	ERF	1956	1970	+	20.5781	6.14e-08	0.00481	TCACCGCCGTCGCCG
			BnaC09g27360D	ERF	1957	1971	-	20.9688	6.66e-08	0.00928	GCGGCGACGGCGGTG
			BnaA01g34910D	ERF	1944	1964	+	20.8281	7e-08	0.00522	AAGACTCCGCCGTCACCGCCG
			BnaCnng77210D	ERF	1960	1974	+	19.2812	7.29e-08	0.0274	CGCCGTCGCCGCCAT
			BnaC05g42130D	ERF	1959	1979	-	19.5625	7.47e-08	0.00931	GTACGATGGCGGCGACGGCGG
			BnaC02g30930D	ERF	1959	1979	-	20.1406	8.47e-08	0.00316	GTACGATGGCGGCGACGGCGG
			BnaA02g22560D	ERF	1959	1979	-	20.1406	8.47e-08	0.00316	GTACGATGGCGGCGACGGCGG
			BnaC09g27360D	ERF	1948	1962	-	20.6094	8.87e-08	0.00928	GCGGTGACGGCGGAG
			BnaA04g29310D	ERF	1946	1966	-	20.029	9.29e-08	0.00347	GACGGCGGTGACGGCGGAGTC
			BnaC09g20100D	ERF	1950	1964	+	20.1406	9.33e-08	0.00516	CCGCCGTCACCGCCG
			BnaA03g04570D	ERF	1958	1978	+	20.1406	9.63e-08	0.00449	ACCGCCGTCGCCGCCATCGTA
			BnaC09g27360D	ERF	1963	1977	-	20.4688	9.91e-08	0.00928	ACGATGGCGGCGACG
			BnaAnng31240D	LBD	1949	1969	+	29.0781	6.54e-11	2.44e-05	TCCGCCGTCACCGCCGTCGCC
			BnaCnng60770D	LBD	1949	1969	+	29.0781	6.54e-11	2.44e-05	TCCGCCGTCACCGCCGTCGCC
			BnaAnng31240D	LBD	1946	1966	+	26	1.04e-09	0.000193	GACTCCGCCGTCACCGCCGTC
			BnaCnng60770D	LBD	1946	1966	+	26	1.04e-09	0.000193	GACTCCGCCGTCACCGCCGTC
			BnaA02g12180D	LBD	1953	1973	+	25.5	1.16e-09	0.00028	CCGTCACCGCCGTCGCCGCCA
			BnaCnng14500D	LBD	1953	1973	+	25.5	1.16e-09	0.000279	CCGTCACCGCCGTCGCCGCCA
			BnaA02g12180D	LBD	1947	1967	+	25.2188	1.5e-09	0.00028	ACTCCGCCGTCACCGCCGTCG
			BnaCnng14500D	LBD	1947	1967	+	25.2188	1.5e-09	0.000279	ACTCCGCCGTCACCGCCGTCG
			BnaAnng31240D	LBD	1952	1972	+	24.6562	3.08e-09	0.000309	GCCGTCACCGCCGTCGCCGCC
			BnaCnng60770D	LBD	1952	1972	+	24.6562	3.08e-09	0.000309	GCCGTCACCGCCGTCGCCGCC
			BnaAnng31240D	LBD	1955	1975	+	24.5625	3.32e-09	0.000309	GTCACCGCCGTCGCCGCCATC
			BnaCnng60770D	LBD	1955	1975	+	24.5625	3.32e-09	0.000309	GTCACCGCCGTCGCCGCCATC
			BnaA02g12180D	LBD	1944	1964	+	22.6719	1.33e-08	0.00166	AAGACTCCGCCGTCACCGCCG
			BnaCnng14500D	LBD	1944	1964	+	22.6719	1.33e-08	0.00166	AAGACTCCGCCGTCACCGCCG
			BnaA10g24930D	Trihelix	938	952	+	19.8438	3.78e-08	0.0142	TGTTTCCGGCGACGA
	BnaCnng38930D	1	BnaA07g23270D	C2H2	1698	1716	-	20.6	5.57e-08	0.00806	TCACCTTCTCCTCCTTCTC
