# Supplementary material for: Genome-wide identification and functional analysis of cupin_1 domain-containing members involved in the responses to Sclerotinia sclerotiorum and abiotic stress in Brassica napus
Source: Front Plant Sci. 2022 Aug 1;13:983786. doi: 10.3389/fpls.2022.983786 (PMC9377217; doi:10.3389/fpls.2022.983786)
Supplement: Supplementary file 11 [file Table_8.XLSX]

## Sheet: Sheet1
Supplementary Table 8. Gene expression level of 96 BnaCDPs in 30 stages/tissues from ZS11.
Gene	Subfamily	Leaf	Root	Stem	Bud	Stamen	New_pistil	Blosomy_pistil	Wilting_pistil	Sepal	Ovule	Selique_wall_4DAP	Selique_wall_8DAP	Selique_wall_12DAP	Selique_wall_16DAP	Selique_wall_20DAP	Selique_wall_24DAP	Selique_wall_28DAP	Selique_wall_32DAP	Selique_wall_40DAP	Selique_wall_48DAP	Seed_4DAP	Seed_8DAP	Seed_12DAP	Seed_16DAP	Seed_20DAP	Seed_24DAP	Seed_28DAP	Seed_32DAP	Seed_40DAP	Seed_48DAP
BnaA01g22650D	Ⅰ	0.688245	0	0.807884	6.0635	0.758103	0.715812	0	0	0	0.721701	1.72109	1.05842	1.94863	2.36849	1.52972	1.61141	1.66044	2.25521	1.0876	0.963723	1.21876	1.54168	1.30616	1.03629	7.31451	15.409	15.3885	12.4952	9.09579	4.20375
BnaA02g31460D	Ⅰ	0	0	0	0	0	0	0	0	0	0	0	0	0	0	0	0	0.115461	0	2.23121	0.063524	0	0.079944	0.514535	0.520708	12.7596	14.5143	10.2179	11.7426	90.0598	46.0776
BnaA02g31720D	Ⅰ	0	0.653519	0.692756	2.04652	1.39653	1.32056	0	0	0	0	0	0	0	0.035393	0	0	0	0	0.170761	0.092931	0	0	0.0247255	0	0	0	0	0	0	0
BnaA03g28500D	Ⅰ	0	0	0	0	0	0	0	0	0	0	0.655481	0.496963	1.09899	4.98181	0.0109795	0.213308	1.1051	0.631015	0.338357	0.024755	76.0581	123.661	169.343	75.395	46.4601	34.0977	33.7832	82.8501	8.15834	5.01523
BnaA03g29240D	Ⅰ	0.411103	41.81	0	324.883	7.89903	542.157	27.4247	87.3793	3.92058	0.810326	0	0.124009	0.0778745	0.363719	0.0556485	0.132466	0.089388	0.12936	0	0	0	0.043607	0	0	0.0193885	0	0	0	0	0
BnaA04g09020D	Ⅰ	0	6.6037	0	1.00126	0	0	0	0	0	0	0	0	0	0	0	0.024057	0.015396	0.0133405	0.0093905	0	0.0309055	0.0181665	0	0	0	0	0	0	0	0
BnaA04g11540D	Ⅰ	0	0	0	0	0	0	0	0	0	0	0	0	0	0	0	0	0.0940105	0	1.66221	0.0637	0	0.0634955	0.239461	0.377545	9.85253	9.70379	8.55654	10.8561	69.8732	33.0808
BnaA06g05460D	Ⅰ	47.0016	20.3382	40.1373	114.07	92.3512	24.2715	24.4758	18.9392	46.9565	472.601	6.16607	7.66783	9.62968	10.7479	11.2402	7.29629	10.2448	13.5283	12.8291	14.9733	12.2289	42.0662	103.128	99.7651	27.4992	13.2541	8.96848	10.052	2.51153	0.797868
BnaA06g39490D	Ⅰ	0	0	0	0	0	0	0.674069	0	0	0.691397	0	0	0	0	0	0	0	0	0.0299625	0	0	0	0	0.160672	0	0	0	0	0	0
BnaA07g14610D	Ⅰ	0	0	0	7.48017	21.9619	0.681673	0.662426	1.26308	0	0	0.0937085	0.151355	0.034355	0.116245	0.0495935	0	0	0	0	0	0.0818835	0.0715695	0.137769	0.0502465	0.0734505	0.0821325	0	0	0	0
BnaA07g37570D	Ⅰ	0	141.777	0	0	3.81846	0	0.416633	0	0	0	0	0.085246	0	0.127771	0.274635	0.124475	0	0.122507	0.062568	0.0972815	0	0	0	0	0.189887	0	0	0	0.0756465	0.182231
BnaA08g26300D	Ⅰ	1.50938	5.87661	3.98074	0	5.1859	0	113.387	145.199	9.48819	1.98605	0.816854	1.08745	1.6238	2.2831	5.75047	1.88079	2.60316	6.73498	17.6156	19.8583	14.382	9.68291	3.20357	5.97111	1.21619	0.81813	0.560499	0.715763	0.436289	0.170464
BnaA08g30120D	Ⅰ	0	5.19906	0	0	0.688252	0	0	0	0	0	0	0	0	0	0	0	0	0	0	0.12114	0	0	0	0	0	0	0	0	0	0
BnaA09g04150D	Ⅰ	1.16108	128.191	2.77905	1447.02	82.6374	3018.39	264.806	1044.75	15.4018	0	0.132556	0.236675	0.228478	0.467658	0.16406	0.259248	0.170348	0.160926	0.0673615	0.222386	0.248318	0.391885	0.435345	0.328726	0.339479	0.132493	0.242384	0.184511	0.348483	0.231761
BnaA09g39580D	Ⅰ	68.2596	48.8999	321.041	69.2164	30.7979	5.50831	48.4869	34.4181	29.0884	45.7875	2.58752	9.27677	17.1466	70.5608	37.9345	49.1073	40.3076	46.3412	1.42631	1.43513	1.0828	0.527903	0.988171	1.69426	7.63164	3.06086	1.20286	2.49144	0.081167	0.291876
BnaA09g48170D	Ⅰ	1.24005	1.36309	1.57055	0	0	0	0	0	0	0	0.333153	1.35495	2.96846	4.82494	6.852	6.68811	6.21264	3.81765	0.699944	0.575963	0	0	0	0	0.078122	0	0	0	0	0
BnaA09g48420D	Ⅰ	7.24291	2.12385	9.2992	153.506	5.52047	8.11364	109.786	14.6943	89.6999	172.69	0.620742	1.58911	1.67238	1.77587	1.29846	0.962978	2.80644	1.26079	2.47072	2.32055	5.81971	4.11244	4.35158	11.443	28.9262	32.5358	21.358	18.0706	9.64507	8.82136
BnaA10g00990D	Ⅰ	21.0591	8.17221	14.2983	7.66545	6.43796	0.461916	1.34804	0	11.138	0	3.59179	9.1216	8.02331	7.8322	4.78893	2.20699	1.28259	1.42573	0.0587295	0.0174035	1.3582	0.515486	0.161456	0.0940885	0.178337	0	0.292911	0.779176	0.112453	0
BnaAnng02980D	Ⅰ	2.08739	54.9645	0	476.085	23.6643	2990.25	35.3937	110.33	6.91255	0.640927	0.389172	0.144599	0.391288	0.309534	0.499155	0.242843	0.168843	0.292967	0.195744	0.132842	0.160492	0.183135	0.0455685	0.241527	0.372924	1.41629	1.29608	0.406364	0.738823	0.118755
BnaAnng02990D	Ⅰ	0	1.97985	0	0	0	0	0	0	0	0	0	0	0	0	0	0	0	0	0	0	0	0	0	0	0	0	0	0	0	0
BnaC02g40350D	Ⅰ	0	0.829329	0.837865	0.789971	2.52018	0	0	0.832223	0	0	0.0175235	0.0111265	0	0	0	0.0373085	0	0.0241985	0	0	0	0	0	0	0	0	0	0	0	0
BnaC03g34440D	Ⅰ	1.80509	24.4015	9.72961	3165	21.4489	5051.85	20.7013	83.8928	13.2514	0.409489	0	0.114607	0.225879	0.550194	0.0393775	0.187498	0.0189005	0.086844	0	0	0	0.0134365	0	0	0.014741	0	0	0.076154	0	0
BnaC03g48220D	Ⅰ	36.6746	3.16535	13.0525	0	2.9294	0	0	0.623944	2.83813	8.60176	4.04949	8.15676	10.2336	11.9794	10.7405	11.1298	8.83796	6.74147	4.58793	3.49754	0.04596	0.117719	0.132943	0.0308505	0.602348	0.197396	0.0541145	0	0	0
BnaC04g31260D	Ⅰ	0	35.2203	0	0	0	0	0	0.442409	0	1.47383	0	0.184297	0.144902	1.08323	4.17467	5.44668	4.3023	7.85881	6.58718	5.60369	0	0	0	0	0.045492	0	0.15552	0.0954635	0.100571	0.580072
BnaC04g34260D	Ⅰ	0	0	0	0	0	0	0	0.568551	0	24.1982	0	0	0	0.0637255	0	0	0.1786	0	1.90724	0.100441	0	0.073109	0.114928	0.628778	14.1606	15.4916	12.0687	14.8702	68.034	39.3343
BnaC04g34340D	Ⅰ	0	0	0	0	0	0	0	0	0	0	0	0	0	0	0	0	0	0	0	0	0	0	0.0135825	0	0	0	0	0	0	0
BnaC05g01100D	Ⅰ	44.8955	10.033	35.9036	4.34954	13.3613	0.585974	4.56739	0.56742	18.564	0	5.2547	13.5586	11.5532	10.0834	7.51387	4.82313	2.08026	2.82891	0.348133	0.288471	3.69826	1.02999	0.649551	0.257852	0.050731	0	0	0	0.0582305	0.146413
BnaC05g45900D	Ⅰ	2.6011	23.0677	6.70968	1683.75	12.9332	2324.49	6.48828	16.8247	3.73282	3.29532	0	0.26227	0.191026	0.500648	0.046518	0.103486	0.135446	0.049179	0.321872	0.0613135	0.133901	0.02153	0.104909	0.0980595	0.642521	1.79667	2.39947	1.1478	0.611962	0.083258
BnaC06g13030D	Ⅰ	0	99.0845	0	0	0.428284	0	0	0	0	0	0	0.029519	0	0.0740675	0	0	0	0.18331	0.185625	0.115644	0	0	0	0	0	0	0	0	0	0.0764695
BnaC07g28720D	Ⅰ	0.647617	0	0	0	0.69584	30.6562	4.04207	9.3885	0	0	0	0	0	0.095487	0	0	0	0	0	0	0	0	0.021284	0	0	0	0	0	0	0
BnaC08g09710D	Ⅰ	0	0	0	1.10581	0	1.31688	0	0	0	0	0	0	0	0	0	0	0	0	0	0.0054835	0	0	0	0	0	0	0	0	0	0
BnaC08g09720D	Ⅰ	0	6.34422	0	0	0.688252	0	0	0	0	0	0	0	0	0	0	0	0	0	0.0641495	0.107328	0	0	0	0	0	0	0	0	0	0
BnaC08g13660D	Ⅰ	75.7746	184.878	36.5346	8.75293	62.0834	9.86247	370.62	518.721	302.552	68.9159	3.30293	3.81479	3.77059	5.7839	8.00248	3.12536	5.41537	9.02119	42.8354	55.733	27.578	16.1981	10.185	36.0926	4.65415	4.12433	2.81755	6.00394	2.59965	2.44945
BnaC08g31950D	Ⅰ	0.3708	0	0.429382	5.98972	1.91624	0	2.88601	0.26781	0	10.6202	0.0720975	0.627866	1.09393	3.36539	2.13982	2.60276	1.91154	2.03481	0.101667	0.0619695	1.2847	0.862926	0.84952	0.736634	3.15682	1.53139	2.3097	2.77226	0.64384	0.406766
BnaC08g42670D	Ⅰ	1.3224	5.14864	35.3638	100.119	5.56059	15.5218	10.3497	6.41023	31.3505	17.0214	0.632876	0.883328	0.645941	0.866378	0.619007	0.640718	0.553511	0.740663	0.974859	0.847869	4.86153	3.99446	3.54813	2.36948	4.18693	2.16468	0.591543	0.63924	2.71344	8.21064
BnaC08g47570D	Ⅰ	0	0	0	0	0	0	0	0	0	0	0	0	0	0	0	0	0	0	0	0	0	0	0	0	0	0	0	0	0	0
BnaC09g03550D	Ⅰ	2.98348	130.901	1.11903	848.781	45.2731	2145.71	98.4521	523.034	10.0029	0	0.684539	0.316207	0.61949	0.805739	0.400101	0.232728	0.228208	0.179294	0.460041	0.225246	0.604931	0.467309	0.372069	1.19877	1.06633	1.27019	1.13911	0.539284	0.707812	0.564188
BnaC09g16800D	Ⅰ	0	0	0	0	0	0	0	0	0	0.8146	0	0	0	0.035388	0	0	0	0.0118185	0	0	0	0	0.026766	0.080592	0.178432	0.270598	0	0	0.053984	0
BnaCnng19890D	Ⅰ	30.674	18.684	20.1828	50.118	57.3921	28.327	39.9901	23.7078	67.8731	109.13	2.25217	3.66744	3.96833	3.64979	12.3362	11.7169	12.1466	15.1869	10.1695	17.8327	1.70829	2.20158	3.72806	5.40225	4.62609	2.9398	1.50014	2.54366	2.52103	2.1588
BnaCnng52940D	Ⅰ	0	1.85561	0	0	0	0	0	0	0	0	0	0	0	0	0	0	0	0	0	0	0	0	0.218816	0.242784	0	0	0	0	0	0
BnaA01g31980D	Ⅱ	64.2915	6.91458	37.8088	60.1335	78.5974	8.0616	0.928901	0	1.4806	0.983236	11.2262	9.58197	6.92967	3.89729	1.60897	0.413516	0.335772	0.255167	0.100514	0.25224	0.481059	0.384282	0.120478	0.015287	0.759925	2.15975	3.52489	4.7251	5.13684	2.43932
BnaA06g13160D	Ⅱ	0	40.887	0	0	0	0	0	0	0	11.8972	0	0	0	0.064783	0.892204	1.4304	1.05764	0.856341	0.179012	0.129095	0	0	0	0.404028	8.67686	5.05092	6.51705	6.77017	0.379317	0.129582
BnaA07g22030D	Ⅱ	0	0	0	1447.85	35.0679	523.701	1.33874	0	91.7338	0	0	0	0	0	0	0	0	0	0	0	0	0.0439065	0	0	0	0	0	0	0	0
BnaA09g44390D	Ⅱ	0.268267	0.702912	0	0	1.00345	0	0	0.255697	0.275454	0	0	0.0328875	0.030368	0.009813	0.526675	0.25103	0.12175	0.094984	1.8579	1.39497	0.0608215	0.056402	0.0643915	0	0	0.094125	0	0	0	0
BnaC01g38860D	Ⅱ	5.93617	11.6182	2.56975	14.2875	2.5272	0	0	0	0	0	1.02495	1.64008	1.3607	0.465348	0.140075	0.138566	0.0139365	0.02571	0.089015	0.0581315	0.020924	0	0	0	0.0332655	0.376762	0.277176	0.71227	0.350631	0.071023
BnaC05g14660D	Ⅱ	0	19.6332	0.713347	0	0	0.712008	0	0	0	2.82785	0.0481615	0.0948975	0.551682	0.643233	1.51599	1.61638	1.39587	1.65626	0.230034	0.0817345	0	0.043761	0.0525815	0.537376	7.9264	6.82508	6.27871	8.68875	0.491963	0.417794
BnaC06g22760D	Ⅱ	0	0.561613	0	40.1187	1.79144	15.2595	0	0	4.34691	0	0	0	0	0	0	0	0	0	0	0	0	0	0	0	0	0	0	0	0	0
BnaC08g36940D	Ⅱ	0	3.53329	6.89073	0	2.14508	0	0	0	0	0	0	0.156595	0.218938	0.816549	5.04396	4.99505	4.14354	3.75661	2.29021	1.90219	0	0	0	0	0.0229055	0	0	0	0	0
BnaA02g03840D	Ⅲ	0	0	0	0	0	0	0	0	0	0	0.995041	0.555268	0.0533955	0.0089705	0.018008	0	0	0	0	0	0.0166485	0.0156355	0	0	0	0	0	0	0	0
BnaA02g04960D	Ⅲ	3303.32	2.56108	1509.28	1501.04	3035.27	8.42753	24.0932	0.705005	134.858	2.13375	591.312	247.973	49.8995	12.1776	0.938827	0.0352335	0.0760155	0.156446	0.073689	0	10.6291	4.75684	0.122928	0.0848625	0.206289	0.940105	1.03189	2.53109	0	0
BnaA02g04970D	Ⅲ	1.21634	36.626	4.48498	0	0.645082	0	0.669369	0	0.664286	0.569661	0	0.002301	0	0.021614	0.0406735	0.0194295	0.0316625	0.0379145	0.0575575	0.022107	0	0.092057	0.0455785	0.168881	0	0	0	0	0.0199245	0
BnaA02g04990D	Ⅲ	0	0	0	0	0	0	0	0	0	0	3.88204	4.31934	4.83127	3.69445	19.3705	15.583	11.6491	13.1349	5.43804	12.4609	0.378912	1.02268	0.885177	0.618288	0.904656	1.32032	0.834363	1.85803	0.806079	0.408734
BnaA03g40540D	Ⅲ	2.17845	0	0.770608	0	0	0	0	0	0	1.50582	0.024077	0.222965	0.43991	0.313065	0.11847	0.152918	0.0837665	0	0	0	0.0163375	0.031792	0.026145	0	0.105195	0	0.0301125	0	0	0
BnaA03g56080D	Ⅲ	323.154	0.705554	60.2943	254.459	191.429	0	0	0	5.43037	0	77.721	27.5786	3.22468	0.218976	0.21786	0	0.029266	0	0	0	0.860886	0.76885	0	0	0	0.38761	0.285358	0.576113	0	0
BnaA06g02110D	Ⅲ	0	0	0	0	0	0	0	0	0	0	2.26146	1.535	0.15147	0.02577	0.048997	0	0	0	0	0	0.041458	0.032888	0	0	0	0	0	0	0	0
BnaA07g04700D	Ⅲ	0	0	0	0	0	0	0	0	0	0	3.32418	4.30698	4.78156	3.65394	19.1391	15.3352	11.5398	13.0181	5.37863	12.2861	0.340046	0.99513	0.834417	0.618288	0.901157	1.26273	0.819641	1.82459	0.806079	0.408734
BnaA07g23000D	Ⅲ	606.293	1.22884	76.9369	29.8681	47.4583	0	73.6932	3.84168	71.1343	0	53.1625	50.0489	42.4397	34.9979	5.25129	1.3596	0.824808	1.23697	0	0	0.707129	0.76176	0.0712895	0.070749	0.160103	0.406212	0.442198	1.59166	0	0
BnaA07g30320D	Ⅲ	13333.8	14.4372	2734.95	102.354	326.135	3.29843	238.582	27.6359	2343.28	5.47676	184.508	229.434	187.645	130.046	38.0739	20.1374	14.6117	10.0051	17.6536	16.1128	4.5616	3.78618	1.18562	0.511756	1.28596	1.24504	1.17419	1.39688	0.794032	0.874618
BnaA10g14870D	Ⅲ	0	0	0	0	0	0	0	0	0	0	1.79026	1.19433	0.116877	0.019794	0.039735	0	0	0	0	0	0.0288295	0.0252615	0	0	0	0	0	0	0	0
BnaC03g10190D	Ⅲ	735.47	0	233.092	99.3047	199.595	0	0.928649	2.7097	7.79892	3.2155	88.2155	48.4588	12.0319	1.59921	0.138177	0	0.410479	0	0	0	1.3452	0.755648	0.034804	0	3.42335	12.076	10.7821	22.104	0	0
BnaC06g24160D	Ⅲ	2692.94	0	373.105	144.713	171.626	2.07645	707.135	26.5113	808.987	2.87507	101.058	146.315	135.158	80.7363	21.2224	7.20759	2.99024	2.25565	0.281745	0.037938	6.67251	4.58564	2.50816	3.01319	1.50857	1.08718	1.7529	4.56039	0	0
BnaC06g33770D	Ⅲ	5765.45	27.3813	1298.89	76.0168	189.91	2.77879	1373.94	156.906	1829.96	0	265.036	332.302	265.297	192.873	50.5004	19.3506	12.2305	10.7094	6.40778	5.15658	5.0598	2.93221	0.25941	0.114083	0.771858	1.70676	0.803049	1.06591	0.237255	0.196883
BnaC07g31490D	Ⅲ	6.86345	1.4658	3.08243	0	0.77743	0	0	0	0	0	0.068822	0.290988	0.742542	0.236621	0.439473	0.474438	0.213004	0.154829	0.100347	0.017957	0.161185	0.117856	0.155249	0	0.0023035	0	0	0.0009295	0	0
BnaC09g37240D	Ⅲ	738.828	0	63.7831	31.8188	19.6044	0	0	0	1.4532	0	36.8538	22.1033	4.50894	0.412337	0.094962	0	0	0.0254565	0	0	1.18128	0.484343	0.0217435	0	0.033772	0	0	0	0	0
BnaA01g24560D	Ⅳ	0	0	0	0	0	0	0	0	0	0	0	0	0	0	0	0	0	0	7.72996	1.17305	0	0	0	0.0200415	0.0913155	0	0	0.0565375	234.07	974.041
BnaA06g25170D	Ⅳ	0.296681	0.176515	0	0.166739	0	0	0	0.170615	0	25.9323	0.0963185	0.0650705	0.151307	0.096186	0.0366925	0.0949565	3.16994	0.053996	2.96349	0.104249	0	0.017444	0	0.115557	10.5991	36.3371	61.2717	34.1946	69.2182	68.1579
BnaA07g13950D	Ⅳ	0	0	0	0	0	0.210953	0	0	0	120.604	0	0	0	0.174209	0	0.033697	12.3546	0.0084075	12.932	0.455108	0	0.030642	0.0221135	1.98942	58.913	136.843	247.842	282.912	441.828	333.511
BnaA08g15380D	Ⅳ	0	0	0.341692	1.23761	0	0	0	0	0	419.373	0	0	0	0.290515	0	0.0094775	36.6026	0	37.4898	0.461145	0	0.0039215	0.28298	5.90216	159.717	408.384	621.679	481.486	902.696	332.854
BnaC03g48460D	Ⅳ	0.327539	0.166737	0.163588	3.80256	0.333051	0.165843	0	0.141968	0.951777	25.1707	0.21263	0.144631	0.15797	0.203731	0.108202	0.156235	1.72647	0.132475	1.29919	0.0321765	0.051731	0.0358505	0.013795	0.049429	7.57293	26.6047	46.0527	22.3445	34.0185	31.2114
BnaC03g61870D	Ⅳ	0	0	0	0	0.153944	0	0	0.149941	0	315.222	0	0	0	0.129799	0	0.049362	31.7282	0.0066545	32.0524	0.30736	0	0.009064	0.0517245	2.85589	100.539	282.613	452.02	399.152	748.074	239.203
BnaC04g15710D	Ⅳ	0	0	0.211807	0	0	0.211688	0	0	0	22.9878	0.0475765	0.108781	0.0873365	0.0961825	0	0.0078875	12.7605	0.035077	10.3789	0.431624	0	0.034595	0.0170015	0.451134	57.8702	158.332	270.145	284.733	358.369	302.502
BnaC07g46180D	Ⅳ	0	0.146369	0	1.52327	0.891872	0	0	0	0	36.9164	0	0	0	0.137736	0	0.0072135	7.5487	0	3.74144	0.11008	0	0.0089705	0	0.494989	56.9374	155.258	196.627	152.631	113.549	52.9493
BnaCnng28630D	Ⅳ	0	0	0	0	0	0	0	0	0	0	0	0.008373	0	0.033923	0	0	0	0	11.5626	2.04536	0	0	0	0	0.0377555	0	0.023385	0.138081	309.055	1249.94
BnaA01g08350D	Ⅴ	0	0	0	0	0	0	0	0	0	49.4805	0	0	0	0.119553	0	0.039247	29.0166	0	92.114	4.41636	0.063246	0.154095	0	1.66165	21.4	158.895	667.761	1758.82	2709.28	1707.84
BnaA02g22500D	Ⅴ	0	0	0.199345	0	0	0	0	0	0	17.3049	0	0	0	0.161686	0	0	2.4552	0	16.2313	0.907402	0.015386	0.007448	0	3.11554	2.04187	13.1401	49.2239	109.024	575.767	388.804
BnaA06g36310D	Ⅴ	0	0	0	0	0	0	0	0	0	0.185509	0	0.009111	0.007744	0.004778	0.0158835	0.0341885	1.9638	0.0407945	30.2187	0.971102	0.016875	0.0340215	0.020246	0.0258375	0.962061	11.8981	69.6091	196.189	1021.41	648.222
BnaA08g13680D	Ⅴ	0	0.187856	0	0	0	0	0.586055	0	0	1.97972	0.012608	0.030246	0.0080705	0.0080955	0	0	4.52014	0	38.9672	1.9043	0	0.023552	0	0.0145885	0.523857	11.8055	110.066	227.622	1055.73	1010.44
BnaA09g50780D	Ⅴ	0	0	0	0	0.206754	0	0	0	0	7.55128	0.055889	0	0	0.091496	0	0.008205	10.6004	0	23.3908	0.626125	0	0	0.0024565	1.96156	14.2966	73.8231	284.174	397.861	770.904	292.841
BnaA10g02240D	Ⅴ	0	0	0	0	0	0	0	0	0	6.37177	0.09021	0.154317	0.115549	0.115168	0.0561445	0.0659935	94.1444	0.109536	435.972	11.5858	0.0802095	0.128414	0.0068955	0.249481	59.6903	748.877	2988.95	5735.32	14003	5341.09
BnaC01g09900D	Ⅴ	0.135449	0	0	0	0	0	0	0	0	32.514	0	0	0.008862	0.309935	0	0.0717525	30.3059	0.0084735	124.553	4.71826	0.0580695	0.26136	0	3.15732	15.9346	144.893	593.026	1703.18	3284.13	2169.35
BnaC05g02160D	Ⅴ	0.193946	0	0.398199	0.390807	0	0	0	0	0	2.74602	0.0404075	0.080201	0.0608245	0.026173	0	0.0805485	59.4479	0.03124	188.011	4.56013	0.0330135	0.12216	0.0079825	0.145035	28.8163	368.45	1560.51	2981.62	5480.48	2195.4
BnaC07g48660D	Ⅴ	0	0	0	0	0	0	0	0	0	2.87306	0	0.0045135	0	0	0	0.022334	9.54997	0	145.854	4.29435	0.047785	0.102945	0.013527	0.028136	4.38187	54.2487	351.413	1034.43	4392.64	2671.96
BnaC08g43570D	Ⅴ	0	0	0	0	0	0	0	0.193749	0	40.9591	0	0	0	0.128908	0	0	17.0895	0.009632	30.2865	0.530632	0	0.0095115	0.010695	2.7923	32.7154	166.531	448.459	576.623	917.624	327.533
BnaC08g43590D	Ⅴ	0	0	0	0	0	0	0	0	0	0	0	0	0	0	0	0	0.755205	0	1.73759	0.037141	0	0	0	0.111436	2.70165	19.314	57.1661	57.1683	75.8127	24.8963
BnaA06g04210D	Ⅵ	3.51289	6.82742	4.14049	8.09338	1.30596	9.30214	8.23997	3.38055	6.45136	3.12879	4.7231	9.23975	9.80936	9.69707	7.04369	5.91061	4.82692	3.77684	3.47743	4.65103	8.42942	8.35002	13.8435	14.7272	2.0016	1.68702	1.3329	1.84115	0.7714	0.313697
BnaA06g29170D	Ⅵ	0	0	0	0	0	0	0	0	0	0	1.95161	3.89495	3.24356	3.56317	2.80817	2.17228	1.71351	2.03018	1.81017	2.11724	4.63604	5.44161	8.41511	5.516	0.438777	0.295559	0.203107	0.552196	0.221148	0.0529735
BnaA07g14060D	Ⅵ	0	0	0	15.2494	0.282505	0	0	0	0	0	0	0	0	0	0	0	0	0	0.812198	1.57331	0.10113	0.009748	0.292268	0.317441	0.0424975	0	0.012013	0	0.133324	0
BnaA08g29100D	Ⅵ	0	0	0	0	1.32114	0	0	0	0	0.525377	0.08211	0.016443	0	0.0120925	0	0	0	0	0	0	0.176868	0.297003	0.322746	0.221462	0	0.112771	0.65437	0.463929	0	0.054373
BnaAnng37930D	Ⅵ	0	0	0	20.8497	0.546863	0.272859	0	0	0	0	0	0	0	0	0	0	0	0	0	0.0133755	0.102259	0	0.0113405	0.0081955	0	0	0	0	0	0
BnaC04g54760D	Ⅵ	0	0	0	18.7137	0	0	0	0	0	0	0	0	0	0	0	0	0.009011	0	0.020491	0.157768	0.01071	0	0	0.0094235	0	0.046641	0.03037	0	0	0
BnaC05g05380D	Ⅵ	21.3038	6.86481	49.7648	32.2703	30.0723	44.6024	18.7875	4.11985	23.0431	31.3514	22.4726	35.1707	31.456	30.3412	21.836	20.3498	14.7086	13.1439	11.6669	17.252	39.0849	23.1769	31.855	35.3109	7.59809	7.30586	8.58125	9.64641	3.54521	1.99557
BnaC08g16160D	Ⅵ	0	0	0.763186	0.639467	0	0	0	0	0	0	0	0	0	0	0	0.016646	0	0	0	0	0	0	0.013323	0	0	0	0	0	0	0
BnaC08g18970D	Ⅵ	2.98812	2.19099	22.2319	8.39066	2.55778	1.2674	8.2993	1.5758	2.55301	1.62456	0.201044	0.527755	0.451854	0.212687	0.122491	0.233038	0.245418	0.0886535	0.118002	0.105306	1.39674	1.75019	0.978278	0.333452	0.154174	0	0.0070225	0.019434	0.120387	0.099171
BnaCnng37680D	Ⅵ	0	0	0	0	0	0	0	0	0	0	0	0	0	0	0	0	0	0	0	0	0	0	0	0.007709	0	0	0.0373195	0	0	0
BnaCnng38930D	Ⅵ	0	0	0	0	0.581288	0	1.12297	0	0	7.36066	0.342423	0.207805	0.406091	0.673741	0.0914745	0.350597	0.244383	0.119647	1.73029	3.34802	1.75309	4.62551	2.20312	18.9364	8.80271	7.87613	6.39373	8.70249	2.38867	0.826762
BnaCnng71440D	Ⅵ	0	0	0	10.0637	0.279761	0	0	0	5.71334	0	0	0	0	0	0	0	0	0	0	0	0.238653	0.142508	0.178399	0.07636	0	0	0	0	0	0
