# Supplementary material for: Genome-wide identification and functional analysis of cupin_1 domain-containing members involved in the responses to Sclerotinia sclerotiorum and abiotic stress in Brassica napus
Source: Front Plant Sci. 2022 Aug 1;13:983786. doi: 10.3389/fpls.2022.983786 (PMC9377217; doi:10.3389/fpls.2022.983786)
Supplement: Supplementary file 12 [file Table_9.XLSX]

## Sheet: Sheet1
Supplementary Table 9. Gene expression level of 96 BnCDPs in B. napus cultivar ZY821 stimulated by S. sclerotiorum.
Gene	Subfamily	ZY821_control	ZY821_24hpi
BnaA01g22650D	Ⅰ	2.10335	1.48315
BnaA02g31460D	Ⅰ	0	0
BnaA02g31720D	Ⅰ	1.24125	0.400569
BnaA03g28500D	Ⅰ	0	0
BnaA03g29240D	Ⅰ	0.0786637	0.168685
BnaA04g09020D	Ⅰ	0.47894	0
BnaA04g11540D	Ⅰ	0	0
BnaA06g05460D	Ⅰ	6.63756	8.45074
BnaA06g39490D	Ⅰ	0	0
BnaA07g14610D	Ⅰ	0	0
BnaA07g37570D	Ⅰ	11.9813	0.0745853
BnaA08g26300D	Ⅰ	322.861	805.098
BnaA08g30120D	Ⅰ	0	0.141339
BnaA09g04150D	Ⅰ	0.395792	0.926772
BnaA09g39580D	Ⅰ	0	0.0672169
BnaA09g48170D	Ⅰ	0	0.0826623
BnaA09g48420D	Ⅰ	0.283455	1.38609
BnaA10g00990D	Ⅰ	0	0.25875
BnaAnng02980D	Ⅰ	0.314655	0.0902455
BnaAnng02990D	Ⅰ	2.55523	0.133851
BnaC02g40350D	Ⅰ	0.522463	0.296094
BnaC03g34440D	Ⅰ	0	0.075054
BnaC03g48220D	Ⅰ	0	0
BnaC04g31260D	Ⅰ	0	0
BnaC04g34260D	Ⅰ	0	0
BnaC04g34340D	Ⅰ	0	0
BnaC05g01100D	Ⅰ	0	0.492884
BnaC05g45900D	Ⅰ	0.266979	0.0680648
BnaC06g13030D	Ⅰ	0.646961	1.48441
BnaC07g28720D	Ⅰ	0	0.160287
BnaC08g09710D	Ⅰ	0	0
BnaC08g09720D	Ⅰ	0	0.222367
BnaC08g13660D	Ⅰ	242.006	507.641
BnaC08g31950D	Ⅰ	0.432989	0.341512
BnaC08g42670D	Ⅰ	3.35069	2.64839
BnaC08g47570D	Ⅰ	0	0
BnaC09g03550D	Ⅰ	0.568819	0.679303
BnaC09g16800D	Ⅰ	0.18148	0.0895933
BnaCnng19890D	Ⅰ	9.37106	9.38106
BnaCnng52940D	Ⅰ	0	0.0680648
BnaA01g31980D	Ⅱ	0	1.12645
BnaA06g13160D	Ⅱ	0	0.223804
BnaA07g22030D	Ⅱ	0	0
BnaA09g44390D	Ⅱ	4.38162	8.54452
BnaC01g38860D	Ⅱ	0	0
BnaC05g14660D	Ⅱ	0	0
BnaC06g22760D	Ⅱ	0	0
BnaC08g36940D	Ⅱ	0	0
BnaA02g03840D	Ⅲ	0	0
BnaA02g04960D	Ⅲ	0	0.818956
BnaA02g04970D	Ⅲ	11.7159	9.98622
BnaA02g04990D	Ⅲ	0	0
BnaA03g40540D	Ⅲ	0	0
BnaA03g56080D	Ⅲ	0.0822621	0
BnaA06g02110D	Ⅲ	0	0
BnaA07g04700D	Ⅲ	0	0
BnaA07g23000D	Ⅲ	0	0.265055
BnaA07g30320D	Ⅲ	1.48966	6.5975
BnaA10g14870D	Ⅲ	0	0
BnaC03g10190D	Ⅲ	0.246786	0.228223
BnaC06g24160D	Ⅲ	0.0844701	1.01397
BnaC06g33770D	Ⅲ	1.67834	10.8435
BnaC07g31490D	Ⅲ	0	0
BnaC09g37240D	Ⅲ	0	0
BnaA01g24560D	Ⅳ	0	0.0253006
BnaA06g25170D	Ⅳ	0	0
BnaA07g13950D	Ⅳ	0	0
BnaA08g15380D	Ⅳ	0	0
BnaC03g48460D	Ⅳ	0	0
BnaC03g61870D	Ⅳ	0	0
BnaC04g15710D	Ⅳ	0	0
BnaC07g46180D	Ⅳ	0	0
BnaCnng28630D	Ⅳ	0	0
BnaA01g08350D	Ⅴ	0	0
BnaA02g22500D	Ⅴ	0.0659926	0
BnaA06g36310D	Ⅴ	0	0
BnaA08g13680D	Ⅴ	0	0
BnaA09g50780D	Ⅴ	0	0
BnaA10g02240D	Ⅴ	0	0
BnaC01g09900D	Ⅴ	0	0
BnaC05g02160D	Ⅴ	0	0
BnaC07g48660D	Ⅴ	0	0
BnaC08g43570D	Ⅴ	0	0
BnaC08g43590D	Ⅴ	0	0
BnaA06g04210D	Ⅵ	1.65031	0.718686
BnaA06g29170D	Ⅵ	0	0
BnaA07g14060D	Ⅵ	0	0
BnaA08g29100D	Ⅵ	0	0
BnaAnng37930D	Ⅵ	0	0
BnaC04g54760D	Ⅵ	0	0
BnaC05g05380D	Ⅵ	5.62139	1.06898
BnaC08g16160D	Ⅵ	0.426073	0.247804
BnaC08g18970D	Ⅵ	0	0
BnaCnng37680D	Ⅵ	0	0
BnaCnng38930D	Ⅵ	0.400058	0
BnaCnng71440D	Ⅵ	0	0
