# Supplementary material for: Genome-wide identification and functional analysis of cupin_1 domain-containing members involved in the responses to Sclerotinia sclerotiorum and abiotic stress in Brassica napus
Source: Front Plant Sci. 2022 Aug 1;13:983786. doi: 10.3389/fpls.2022.983786 (PMC9377217; doi:10.3389/fpls.2022.983786)
Supplement: Supplementary file 13 [file Table_10.XLSX]

## Sheet: Sheet1
Supplementary Table 10. Gene expression level of 96 BnCDPs under four abiotic stress treatments (Dehydration, cold, ABA and salinity) at different time points.
Gene	Subfamily	control	de_1h	de_8h	cold_4h	cold_24h	ABA_4h	ABA_24h	Nacl_4h	Nacl_24h
BnaA01g22650D	Ⅰ	1.16099	1.92929	5.6527	0.762152	2.42456	1.69394	2.00084	3.60607	4.75968
BnaA02g31460D	Ⅰ	0.00921333	0.0373433	0	0	0	0.0432843	0	0	0
BnaA02g31720D	Ⅰ	0	0	0	0	0	0	0	0	0
BnaA03g28500D	Ⅰ	0.0163597	0	0.112112	0.0533427	0	0.054723	0	0.0756733	0
BnaA03g29240D	Ⅰ	0.334366	0.173029	0	0.0627153	0.0800317	0.119625	0.196282	0.0661003	0.057001
BnaA04g09020D	Ⅰ	0	0	0	0	0	0	0	0	0
BnaA04g11540D	Ⅰ	0.00923867	0.009645	0	0	0	0.023179	0	0	0
BnaA06g05460D	Ⅰ	3.25827	3.08093	6.03793	7.21515	3.96766	4.59581	3.20512	6.40441	3.81911
BnaA06g39490D	Ⅰ	0	0	0	0.0311737	0	0	0	0	0
BnaA07g14610D	Ⅰ	0	0.020569	0	0	0	0	0	0	0
BnaA07g37570D	Ⅰ	0	0	0	0	0	0	0	0	0
BnaA08g26300D	Ⅰ	1.0984	7.97977	1.86259	11.11	13.109	3.69291	3.56853	7.46713	0.57803
BnaA08g30120D	Ⅰ	0	0	0	0	0	0	0	0	0
BnaA09g04150D	Ⅰ	0.0607863	0	0.23996	0	0	0	0.068406	0.093376	0.233044
BnaA09g39580D	Ⅰ	8.05809	6.43467	17.7805	6.60906	4.33427	11.3694	8.75816	5.92956	19.9508
BnaA09g48170D	Ⅰ	0.276549	0.14745	0.0538647	0.129162	0.05212	0.219002	0.20423	0.278496	0.206158
BnaA09g48420D	Ⅰ	0.613231	3.74375	4.80732	5.53885	1.40684	4.35231	1.33872	2.91829	1.20053
BnaA10g00990D	Ⅰ	6.19883	4.94075	15.5991	5.81563	2.20606	8.92181	5.95178	5.2784	12.9953
BnaAnng02980D	Ⅰ	0.0932753	0.367285	0.346959	0.30663	0.116656	0.055295	0.191767	0.0483147	0.211702
BnaAnng02990D	Ⅰ	0	0	0	0	0	0	0	0	0
BnaC02g40350D	Ⅰ	0	0	0.233756	0.0680837	0.0365637	0	0	0.0196813	0
BnaC03g34440D	Ⅰ	0.343265	0.108865	0	0.0211163	0.0331357	0.064613	0.107889	0	0.0675743
BnaC03g48220D	Ⅰ	2.20411	0.493588	0.233925	1.52581	0.133134	0.438307	0.488732	0.368473	0.973025
BnaC04g31260D	Ⅰ	0	0	0	0	0	0	0.0493207	0	0
BnaC04g34260D	Ⅰ	0.00921333	0.00961833	0	0	0.0284753	0.00947533	0	0	0
BnaC04g34340D	Ⅰ	0	0	0	0	0	0	0	0	0
BnaC05g01100D	Ⅰ	12.2861	12.3008	27.2602	12.9832	4.79263	15.985	12.9648	11.1945	25.4174
BnaC05g45900D	Ⅰ	0.237614	0.520084	5.32496	0.504947	0.703284	1.20599	0.362885	2.76307	0.748119
BnaC06g13030D	Ⅰ	0	0	0	0	0	0	0	0	0
BnaC07g28720D	Ⅰ	0	0.0611047	0.0922913	0	0.0324483	0.0452437	0	0	0
BnaC08g09710D	Ⅰ	0	0	0	0	0	0	0	0	0
BnaC08g09720D	Ⅰ	0	0	0	0	0	0	0	0	0
BnaC08g13660D	Ⅰ	7.78401	73.6862	6.73773	66.3894	53.4802	12.5219	28.1622	19.4755	8.79191
BnaC08g31950D	Ⅰ	0.0988113	0.118805	0.287207	0.0330353	0.314576	0.095015	0.124637	0.199466	0.179354
BnaC08g42670D	Ⅰ	0.437387	0.317917	0.160092	1.50975	0.192534	1.28502	0.322032	0.554096	0.510152
BnaC08g47570D	Ⅰ	0	0	0	0	0	0	0	0	0
BnaC09g03550D	Ⅰ	0.121017	0.0962737	0.326324	0.252036	0.514577	0.031831	0.159495	0.19326	0.191981
BnaC09g16800D	Ⅰ	0	0.169226	0.0261813	0	0	0.0288193	0.0804327	0.084091	0
BnaCnng19890D	Ⅰ	2.11606	1.42284	3.88735	3.61486	4.19445	2.17856	1.67564	4.21164	1.84746
BnaCnng52940D	Ⅰ	0	0	0	0	0	0	0	0.0311163	0
BnaA01g31980D	Ⅱ	3.86172	1.36749	11.0739	3.17934	3.77117	7.71401	11.6476	8.70136	15.0989
BnaA06g13160D	Ⅱ	0	0	0	0	0	0.0317373	0	0	0
BnaA07g22030D	Ⅱ	0	0	0	0	0	0	0	0	0
BnaA09g44390D	Ⅱ	0	0.0327383	0	0	0.016262	0.02627	0	0.0106803	0
BnaC01g38860D	Ⅱ	0.512639	0.131218	2.19471	0.23084	0.704137	0.932281	1.5446	1.23007	1.9284
BnaC05g14660D	Ⅱ	0.0224127	0	0	0	0	0	0.150584	0.093726	0.132138
BnaC06g22760D	Ⅱ	0	0.0190747	0	0	0	0	0	0	0
BnaC08g36940D	Ⅱ	0	0.0323893	0	0	0	0	0	0	0
BnaA02g03840D	Ⅲ	0.445924	0.00549333	0.0757663	0.23967	0.090076	0.086256	0	0	0.00388533
BnaA02g04960D	Ⅲ	26.3926	0.446962	1.59891	11.7014	4.54473	18.7684	0.159934	0.0306483	6.24918
BnaA02g04970D	Ⅲ	0.403649	8.89378	0.384941	2.23865	0.678843	0.0777893	0.0310757	0.11586	0.022565
BnaA02g04990D	Ⅲ	20.1195	23.6379	25.579	16.5127	5.53566	17.5257	4.66823	17.286	6.20006
BnaA03g40540D	Ⅲ	0.031779	0	0	0.0447437	0.0260107	0.0167877	0.0170173	0	0.0362553
BnaA03g56080D	Ⅲ	0.544928	0	0.027109	1.40908	0.112807	0.343604	0	0	0.0167417
BnaA06g02110D	Ⅲ	1.23041	0.0147287	0.204934	0.667812	0.25554	0.232225	0	0	0.0111613
BnaA07g04700D	Ⅲ	19.977	23.3558	25.1265	16.1669	5.43822	17.3874	4.61739	17.0134	6.10604
BnaA07g23000D	Ⅲ	58.4039	1.19141	0.206007	47.6234	0.613917	84.5394	4.85807	0.177771	12.3764
BnaA07g30320D	Ⅲ	343.359	12.9991	1.33558	592.005	64.7797	783.758	21.1324	1.74908	34.6436
BnaA10g14870D	Ⅲ	0.677703	0	0.0668917	0.437541	0.17061	0.105691	0	0	0.008573
BnaC03g10190D	Ⅲ	5.22171	0.0239263	0.839238	13.676	4.67696	3.73349	0	0.031756	0.596222
BnaC06g24160D	Ⅲ	249.479	10.5448	0.358402	169.71	5.5775	221.464	13.3955	0.967012	35.5083
BnaC06g33770D	Ⅲ	426.421	33.4593	12.6638	854.981	69.5266	865.833	24.1017	15.7747	73.2437
BnaC07g31490D	Ⅲ	0.234573	0.0339693	0.068853	0.0503253	0.0670447	0.182916	0.529766	0.0537447	0.137901
BnaC09g37240D	Ⅲ	1.95173	0.0501347	0.45461	1.35719	0.147794	0.765046	0	0	0.0751077
BnaA01g24560D	Ⅳ	0	0.0127897	1.54691	0	0	0	0	0	0.0251887
BnaA06g25170D	Ⅳ	0.0413077	1.95114	0.615671	0.0275287	1.42264	0.556414	1.08512	0.554638	0.188885
BnaA07g13950D	Ⅳ	0.0855063	0.0578697	0.026063	0.140257	0.0261187	0.085622	0.109242	0.115934	0.0777353
BnaA08g15380D	Ⅳ	0.190292	0.165331	0.351776	0.386631	0.243344	0.158031	0.301416	0.158353	0.296236
BnaC03g48460D	Ⅳ	0.0457093	3.84227	1.28347	0.056601	2.21359	1.10211	2.39001	1.10481	0.37674
BnaC03g61870D	Ⅳ	0.378049	0.278665	0.521055	0.452199	0.233762	0.20549	0.350357	0.508506	0.4306
BnaC04g15710D	Ⅳ	0.0944877	0.0629333	0.109357	0.136347	0.0632467	0.0550437	0.0626933	0.10237	0.140277
BnaC07g46180D	Ⅳ	0.0461083	0.0473943	0.0787863	0.094364	0.044565	0.0344207	0.0877407	0.040847	0.0139657
BnaCnng28630D	Ⅳ	0	0	1.99549	0.0255823	0.013155	0	0	0.149966	0.072773
BnaA01g08350D	Ⅴ	0.189719	0.269312	0.561117	0.807803	0.709638	0.227826	0.484311	0.493218	0.616748
BnaA02g22500D	Ⅴ	0.222664	0.120335	0.238665	0.174466	0.186954	0.1009	0.197597	0.242972	0.160498
BnaA06g36310D	Ⅴ	0.253729	0.240571	0.296512	0.400023	0.306366	0.136767	0.314235	0.259234	0.342617
BnaA08g13680D	Ⅴ	0.19078	0.0710733	0.303405	0.191766	0.339587	0.048814	0.284706	0.136418	0.301697
BnaA09g50780D	Ⅴ	0.0611447	0.0996993	0.257619	0.158009	0.241423	0.0374357	0.194853	0.169622	0.192902
BnaA10g02240D	Ⅴ	0.765094	0.83908	2.48378	2.2908	1.78079	0.571031	1.75575	1.44844	2.05768
BnaC01g09900D	Ⅴ	1.20988	1.60334	2.28117	2.18771	1.51311	1.11557	2.06997	1.73776	2.01246
BnaC05g02160D	Ⅴ	0.447898	0.438651	1.19352	1.05692	0.984816	0.32218	0.836894	0.637438	1.04035
BnaC07g48660D	Ⅴ	0.443419	0.500939	1.15347	1.0422	0.814145	0.429205	0.785639	0.811538	0.812226
BnaC08g43570D	Ⅴ	0.0578967	0.0735387	0.302463	0.196606	0.253175	0.037368	0.257288	0.224882	0.179638
BnaC08g43590D	Ⅴ	0	0	0	0	0	0	0	0	0
BnaA06g04210D	Ⅵ	1.39737	0.837084	0.834279	2.10912	0.418889	0.877718	0.987695	1.20822	0.898595
BnaA06g29170D	Ⅵ	0.824902	0.518159	0.268394	1.47125	0.26289	0.623616	0.584113	0.484034	0.670195
BnaA07g14060D	Ⅵ	0	0	0.145177	0	0	0.016195	0	0.056539	0
BnaA08g29100D	Ⅵ	0	0	0	0	0	0	0	0	0
BnaAnng37930D	Ⅵ	0	0	0	0	0	0	0	0	0
BnaC04g54760D	Ⅵ	0	0	0	0	0	0	0	0	0
BnaC05g05380D	Ⅵ	6.27499	2.00207	2.39222	2.75089	1.56216	3.29364	5.61793	3.29836	3.87239
BnaC08g16160D	Ⅵ	0	0	0.0208773	0	0	0	0	0.0417877	0
BnaC08g18970D	Ⅵ	0.638534	0.355015	0	2.20779	5.00365	0.223568	0.100503	0.156166	0.035645
BnaCnng37680D	Ⅵ	0	0	0	0	0	0	0	0	0
BnaCnng38930D	Ⅵ	0.0273277	0.0563687	0	0	0.0771223	0.164964	0.287898	0	0.0226693
BnaCnng71440D	Ⅵ	0	0.0315117	0.0503303	0	0	0.014051	0	0.047649	0.048771
