# Supplementary material for: Genome-wide identification and functional analysis of cupin_1 domain-containing members involved in the responses to Sclerotinia sclerotiorum and abiotic stress in Brassica napus
Source: Front Plant Sci. 2022 Aug 1;13:983786. doi: 10.3389/fpls.2022.983786 (PMC9377217; doi:10.3389/fpls.2022.983786)
Supplement: Supplementary file 14 [file Table_11.XLSX]

## Sheet: Sheet1
Supplementary Table 11. Primer sequences for real-time PCR analysis.
Gene ID	Gene name	primer
BnaA08g26300D	BnGLP1.A08-qPCR-F	TCAAGCCTTTCAGACAACTCCT
BnaA08g26300D	BnGLP1.A08-qPCR-R	TCATTCCGTTAGAAAACAGAACC
BnaC08g13660D	BnGLP2.C08-qPCR-F	AAGCGTTTCAGACAACTCCG
BnaC08g13660D	BnGLP2.C08-qPCR-R	AAACCAGACAAACCCGGTAAT
